# Supplementary material for: Envelope-specific B-cell populations in African green monkeys chronically infected with simian immunodeficiency virus
Source: Nat Commun. 2016 Jul 6;7:12131. doi: 10.1038/ncomms12131 (PMC4935802; doi:10.1038/ncomms12131)
Supplement: Supplementary Data 1 — AGM heavy chain functional germline genes [file ncomms12131-s2.xlsx]

## Sheet: AGM_VH
Supplementary Data 1. AGM heavy chain functional V germline genes
Gene ID	Closest human VH gene	Homology (%)	Sequence	Chromosome	Start	End	Reading	NOTE1
AGMHV4-152*01 F 1	IGVH4-39*07 F	94.7	CAGCTGCAGCTGCAGGAGTCGGGCCCAGGACTGGTGAAGCCTTCGGAGACCCTGTCCCTCACCTGCGCTGTCTCTGGTGGCTCCATCAGCAGTTACTGGTGGGGCTGGATCCGCCAGGCCCCAGGGAAGGGACTGGAGTGGATTGGGAATATCTATGGTAGTGGTGGGAGCACCGAATACAACCCCTCCCTCAAGAGTCGAGTCACCATTTCAAAAGACACGTCCAAGAACCAGTTCTCCCTGAAGCTGAGCTCTGTGACCGCCGCGGACACGGCCGTGTATTACTGTGCGAGAGA	CHR24 2	84916190 3	84916485	-
AGMHV5-149*01 [F]	VH5-78*01P	93.4	GCGGTGCAGCTGGTGCAGTCTGGAGCAGAGGTGAAAAGGCCCGGGGAGTCTCTGAGGATCTCCTGTAAGACTTCTGGATACAGCTTTACCAGCTACTGGATCAGCTGGGTGCGCCAGATGCCCGGGAAAGAACTGGAGTGGATGGGGAGCATCTATCCTGGGAACTCTGATACCAGATACAACCCGTCCTTCCAAGGCCACGTCACCATCTCAGCCGACAGCTCCACCAGCACCGTCTACCTGCAGGGGAGCGGCCTGAATGCCTCGGACACCTCCGTATTTCATTGTGTATTAGAGACCATCTAAAACCCTC	CHR24	84897223	84897535	-	Unusual V-HEPTAMER sequence: CATGGTG instead of CACAGTG; has stop codon at 3' V-region
AGMHV5-148*01 [F]	VH5-78*01P	88.2	GCGGTGCAGCTGGTGCTGTCTGCAGCGGAGGTGCAAAGGCCCGGGGAGTCTCCGAGCATCTCCTGTGTGATTACTTCATTCAGCTTTGGCAGACACTGGATCCACTGGATGCGCCAGATGCCCGGGAAAGAACTGGAGTGGATGGGGAGCATCTATCCTGGGACCTCTGATACCAGATACAACCCGTCCTTCCAAGGCCACGTCACCATCTCAGCCGACAGCTCCACCAGCACCGTCTACCTGCAGGGGAGCGGCCTGAATGCCTCGGACACCTCCGTATTTCATTGTGTATTAGAGACCATCTAAAACCCTC	CHR24	84890014	84890326	-	Unusual V-HEPTAMER sequence: CATGGTG instead of CACAGTG; has stop codon at 3' V-region
AGMHV3-145*01 F	IGHV3-72*01 F	91.5	GAGGTGCAGCTGGTGGAGTCTGGGGGAGGCTTGATCCAGCCTGGAGGGTCCCTGAGACTCTCCTGTGCAGCCTCTGGATTCACCTTCAGTGATTATGCCATGAGCTGGGTTCGCCAGGCTTCTGGGAAGGGCCTGGAGTGGGTTGGCTATATTAGAAGCAAATCTAACAATTACGCGACAGAATACGCCGCATCTGTGAAAGGCAGATTCACTATCTCAAGAGATGATTCAAAGAACACACTGTATCTGCAAATGAGCGGCCTGAAAACCGAGGACACGGCCGTGTATTACTGTACTATAGA	CHR24	84858946	84859247	-
AGMHV3-143*01 F	IGHV3-71*01 P	92.9	GAGGTGCAGCTGGTGGAGTCTGGGGGAGGCTTGGTTCAGCCTGGGGGGTCCCTGAGACTCTCCTGTGCAGCCTCTGGATTCACCTTCAGTGACCACTACATGCAGTGGGTCCGCCAGGCTCCAGGAAAGGGGCTGGAGTGGGTAGGTTTCATTAGAAGCAAAGCTTACGGTGGGACAGCAGAATACGCCGCGTCTGTGAAAGGCAGATTCACCATCTCCAGAGATGATTCCAAAAGCATCACCTCTCTGCAAATGAACAGCCTGAAAACCGAAGACACGGCCGTGTATTACTGTACTAGAGA	CHR24	84848631	84848932	-
AGMHV3-142*01 F	IGHV3-69-1*01 P	91.9	GAGGTGCAGCTGGTGGAGTCTGGGGGAGGCTTGGTCCAGCCTGGCGGGTCCCTGAAACTCTCCTGTGCAGCCTCTGGATTCACCTTTGGTGATTATGCCATGAGCTGGGTCCGCCAGGCTCCAGGGAAGGGACTGGAGTGGGTCTCATCCATTAGTAACACTGGTAAAACCACATACTACGCTGACTCCGTGAAGGGCCGATTCACCATCTCCAGAGACAACGCCAAGAACTCGCTGTCTCTGCAAATGAACAGCCTGAGAGCCGAGGACACGGCCGTGTATTACTGTGCTAGAGA	CHR24	84834627	84834922	-
AGMHV3-141*01 F	IGHV3-69-1*01 P	92.3	GAGGTGCAGCTGGTGGAGTCTGGGGGCGGCTTGGCAAAGCCTGGGGGGTCCCTGAGACTCTCCTGTGCAGCCTCTGGATTCACCTTCAGTAACTACTACATGCACTGGGTCCGCCAGGCTCCAGGGAAGGGCCTGGAGTGGGTCTCATCCATTAATACTGGTGGTGGTAGCACATACTACGCAGACTCCGTGAAGGGCCGATTCACCATCTCCAGAGACAACTCAAAGAACACGCTCTCCCTGCAAATGGACAGCCTGAGAGCTGAGGACACGGCCGTGTATTACTGTGCGAAAGA	CHR24	84829531	84829826	-
AGMHV1-138*01 [F]	VH1-46*01F	89.6	CAGGTGCAGCTGGTGCAGTCTGGGGCTGAGATTAAGCAGCCTGGGGCCTCAGTGAAGCTCTCCTGCAAGGCTTCTGGATATACCTTCACTAGCTACTACATGCACTGGGTGAGACAGGCCCCTGGACAAGGCCTTGAGTGGATAGGACTGATCTCCCCTTACAATGGTAACAAAGGCTACGCACAGAACTTCCAGGGCAGAGTCACCATAACTACGGACACGTCCACGAGCACAGGCTACATGGAGCTGAGCAGCCTGAGATCTGAGGACACAGCCGTGTATTACTGTACAAGAGA	CHR24	84783766	84784061	-	Unusual V-HEPTAMER sequence: CACAGGG instead of CACAGTG
AGMHV3-136*01 F	IGHV3-69-1*01 P	90.9	GAGGTGCAGCTGGTGGAGTCTGGGGGCGGCTTGGCAAAGCCTGGGGGGTCCCTGAGACTCTCCTGCGCAGCCTCCGGATTCACCTTCAGTGACTACCACATGCACTGGGTCCGCCAGGCTCCCGGGAAGGGGCTGCAGTGGGTCTCAGCTATTAATAGTGGTGGTGGTAGCACATGGTACGCTGACTCCGTGAAGGGCAGATTCACCATCTCCAGAGAGAACGCCAAGAACACACTGTATCTTCAAATGGACAGCCTGAGAGCTGAGGACACGGCTGTCTATTACTGTGCGAAAGA	CHR24	84778308	84778603	-
AGMHV3-135*01 F	IGHV3-49*04 F	92.5	GAGGTGCAGCTGGTGGAGTCTGGGGGAGGCTTGGTCCAGCCTGGCGGGTCCCTGAGACTCTCCTGTGCAGCCTCTGGATTCACCTTCAGTGACTATGCTATGCACTGGGTCCGCCAGGCTCCAGGGAAGGGGCCGGAGTGGGTAGGTTTCATTAGAAGCAAAGCTTACGGTGGGACAGCAGAATACGCCGCGTCTGTGAAAGGCAGATTCACCATCTCCAGAGATGATTCAAAGAACACGGCGTATCTGCAAATGAACAGCCTGAAAACCGAGGACACGGCCGTGTATTACTGTACTATAGA	CHR24	84776681	84776982	-
AGMHV1-131*01 F	IGHV1-24*01 F	95.5	GAGGTACAGCTGGTGCAGTCTGGGGCTGAGGTGAGGAAGCCTGGGGCCTCAGTGAAGGTCTCCTGCAAGGTTTCCGGATACACCCTCACCGAATTATCCATGCACTGGGTGCGACAGGCCCCTGGAAAAGGGCTTGAGTGGATGGGAGGTGTTGATCCTGTATATGGTGAAACAATACACGCAGAGAAGTTCCAGGGCAGAGTCACCATGACCGAGGACACGTCTACAGACACAGCCTACATGGAGCTGAGCAGCCTGAGATCTGAGGACACGGCCGTGTATTACTGTGCGAGAGA	CHR24	84743045	84743340	-
AGMHV2-127*01 F	IGHV2-5*02 F	95.5	CAGGTCACCTTGAAGGAGTCTGGTCCTGCGCTGGTGAAACCCACACAGACCCTCACGCTGACCTGCACCTTCTCTGGGTTCTCACTCACCACTAGTGGTATGGGTGTGGGCTGGATCCGTCAGCCCCCAGGGAAGGCCCTGGAGTGGCTTGCACACATTTATTGGGATGATGATAAACGCTACAGCCCATCGCTGAAGAGCAGACTCACCATCTCCAAGGACACCTCCAAAAACCAGGTGGTTCTAACAATGACCAACATGGACCCTGTGGACACAGCCACATATTACTGTGCACGGAGAC	CHR24	84725729	84726029	-	Unusual V-HEPTAMER sequence: CACAGAG instead of CACAGTG
AGMHV1-126*01 F	IGHV1-69*10 F	94.1	CAGGTCCAGCTGGTGCAGTCCGGGGCTGAGGTGAAGAAGCCTGGGGCCTCAGTGAAGCTCTCCTGCAAGGCTTCTGGATTCACCTTGGGCAGCTATGCTATCAGCTGGGTGCGACAGGCCCCTGGACAAGGGCTTGAGTGGATGGGAGGGATCATCCCTCTTGTTGGTATAACAAACTACGCACAGAAGTTCCAGGGCAGAGTCACCATTACCGCCGACACGTCCACAACCACAGCCTACATGGAGCTGAGCAGCCTGAGATCTGAGGACACGGCCGTGTATTACTGTGCGAGAGG	CHR24	84716456	84716751	-
AGMHV4-123*01 F	IGHV4-59*01 F	94.4	CAGGTGCAGCTGCAGGAGTCGGGCCCAGGACTGGTGAAGCCTTCGGAGACCCTGTCCCTCACCTGCGCTGTCTCTGGTGGCTCTATCAGCAGTAGCTACTGGAGCTGGATCCGCCAGTCCCCAGGGAAGGGGCTGGAGTGGATTGGGGATATCTATGGTAGTAGTGGTGGGAGCACCAGCTACAACCCCTCCCTCAAGAGTCGAGTCACTATGTCAGTAGACACGTCCAAGAACCAGTTCTCCCTGAAGCTGAGCTCTGTGACCGCGGCGGACACGGCCGTGTATTACTGTGCGAGATA	CHR24	84696071	84696369	-
AGMHV1-116*01 F	IGHV1-2*02 F	92	CAGGTGCAGCTGGTGCAGTCTGGGGCTGAGGTGAAGAAGCCTGGATCCTCAGTGAAGGTCTCCTGCAAGGCTTCCGGATACACCTTCACTGACTACTACATGCAGTGGGTGCGACAGGCCCCTGGACAAGGGCTTGAGTGGATGGGACGAATCAACCCAAAAACTGGTGGCACAGACTACGCACAGAAGTTCCAGGGCAGAGTCACCATGACCAGAGACACATCGACAAGCACAGCCTACATGGAGCTGAGCAGCCTGAGATCTGAGGACACGGCCGTGTATTACTGTGCAAGATA	CHR24	84633047	84633342	-
AGMHV3-112*01 F	IGHV3-69-1*01 P	92.3	GAGGTGCAGCTGGTGGAGTCTGGAGGAGGCTTGGTCCAGCCTGGGGCTTCCCTGAGACTCTCCTGTGCAGCCTCTGGATTCACCTTTGGTGATTACGCCATGAGCTGGGTCCGCCAGGCTCCAGGGAAGGGGCTGGAGTGGGTCTCATATATTAGCAGTGCTAGTAGTACCATATACTACGCTGACTCCGTGAAGGGCCGATTCACCATCTCCAGAGACAACGCCAAGAACTCGCTGTATCTGCAAATGAACAGCCTGAAAACCGAGGACACGGCCGTGTATTACTGTACTAGGGA	CHR24	84615787	84616082	-
AGMHV3-110*01 F	IGHV3-43*02 F	92.7	GAGGTGCAGCTGGTGGAGTCTGGGGGAGGCGTGGTACAGCCTGAGGGGTCCCTGAGACTCTCCTGTGCAGCCTCCCGATTCACCTTTGATGATTATGCCATGAGCTGGGTCCGCCAAGCTCCAGGGAAGGGTCTGGAGTGGGTCTCTGTTATTAGCTGGACTCGTCGTAGCACATACTATGCAGACTCCGTGAAGGGCCGATTCACCATCTCCAGAGACAACACCAAGAACTCCCTGTATCTGCAAATGGACAGGCTGAGAGCTGAGGACACGGCCTTGTATTACTGTGCAAAAGATA	CHR24	84601592	84601889	-
AGMHV3-109*01 F	IGHV3-13*01 F	89.8	GAGGTGCAGCTGGTGGAGTCTGGGGGAGGCCTGGTGCAGCCTGGGGCGTCCCTGAGACTCTCCTGTGCAGCCTCTGGATTCACCTTCCGTAGCTATGACATGCACTGGGTTCGCCAGGCTCCAGGGAAGGGTCTGGAGTGGGTCTCAGCTATTAGCACTGGTGGTGGCACCTACTACCCAGACTCTGTGAAGGGTCCATTCACCATCTCCAGAGACAACCCCAAGAACTCGGTGTATCTTCAAATGCACAGCCTGAGAGCTGAGGACACGGCTGTCTATTACTGTGCAAGAGA	CHR24	84593405	84593697	-
AGMHV1-108*01 F	IGHV1-18*01 F	89.2	CAGGTGCAGCTGGTGCAGTCTGGGGCTGAGGTGAAGCAGCCTGGGTCCTCAGTGAAGGTCTCCTGCAAGGCTTCTGGATACACCTTTACTATCTCTGTTATGCAGTGGGTGCAACAGGCCCCTGGACAAGACCTTCAGTGGATAGGACGGATCTACCCTTACAATGGTAACACGAAGTATGCACAGAACTTCCAGGGCAGAGTCACCATGACCACGGACACATCCACGAGCACAGCCTACATGGAGCTGAGCAGCCTGAGATCTGAGGACACACCCGTGTATTACTGTGGGAAAGACA	CHR24	84586493	84586790	-
AGMHV1-104*01 F	IGHV1-3*01 F	87.9	CAGGTCCAGCTGGTGCTGTCAAGGGCTGAGGTGGAGAAGCCTGGGGCCTCAGTGAAGGTCTCCTGCAAGGCTTCTGGATACACCTTCACCAGCTATTTTATGCAATGGGTGGGACAGGCCCCTGGACAAGGACGTGAGTGGATGGGATGGGTCTACCTTGGAAATGGTAACACAAACTATGAGCAGAAGTTCCAGGGCAGAGTCACCATCACCAGGGACGTGTCCACGAGCACAACCTACATGGAGCTGAGCACTCTGAGATCTGAGGACATGGCTGTGTATTACTGTGCAAGACA	CHR24	84564642	84564937	-
AGMHV1-103*01 F	IGHV1-3*01 F	87.9	CAGGTCCAGCTGGTGCTGTCAAGGGCTGAGGTGGAGAAGCCTGGGGCCTCAGTGAAGGTCTCCTGCAAGGCTTCTGGATACACCTTCACCAGCTATTTTATGCAATGGGTGGGACAGGCCCCTGGACAAGGACGTGAGTGGATGGGATGGGTCTACCTTGGAAATGGTAACACAAACTATGAGCAGAAGTTCCAGGGCAGAGTCACCATCACCAGGGACGTGTCCACGAGCACAACCTACATGGAGCTGAGCACTCTGAGATCTGAGGACATGGCTGTGTATTACTGTGCAAGACA	CHR24	84555366	84555661	-
AGMHV4-101*01 F	IGHV4-38-2*01 F	95.1	CAGGTGCAGCTGCAGGAGTCGGGCCCAGGAGTGGTGAAGCCTTCGGAGACCCTGTCCCTTACCTGCGCTGTCTCTGGTTACTCCATCAGCAGTGGCTACTACTGGGGCTGGATCCGCCAGCCCCCAGGGAAGGGGCTGGAGTGGATTGGGAGTATCTATGGTAGTGGTGGGAGCAACTACCTTAACCCGTCCCTCAAGAGTCGAGTCACCCTGTCAGTAGACACGTCCAAGAACCAGTTCTCCCTGAAGCTGAGCTCTGTGACCGCCACGGACACGGCCGTGTATTACTGTGCGAGACA	CHR24	84533967	84534265	-
AGMHV3-100*01 F	IGHV3-74*02 F	93.4	GAGGTGCAGCTGGTGGAGTCTGGGGGAGGCTTGGTACAGCCTGGGGGCTCCCTGAGACTCTCCTGTGCAGCCTCTGGATTCACTTTCAGTAGCTACTGGATGCACTGGGTCCGCCAGGCTCCAGGGAAGGGGCTGGAGTGGGTCTCACTTATTAATAGTGATGGGGGTAGCACACGGTACGCCGACTCCGTGAAGGGCCGATTCACCATCTCCAGCGAGAACGCCAAGAACTCACTGTATCTGCAAATGAACAGTTTGAGAGCGGAAGACACAGCTGTGTATTACTGTGCCAGAGA	CHR24	84524034	84524329	-
AGMHV3-99*01 F	IGHV3-73*01 F	91.2	GAGGTGCAACTGGTGCAGTCTGGGGGAGGCTTGGTCCAGCCTGGCGGGTCCCTGAGACTCTCCTGTGCAGCCTCTGGATTCACCTTCAGTGAATATGCAATGGCCTGGGTCCGCCAGGCTTCTGGGAAAGGACTGGAGTGGGTTGGACGTATTAGAAGCAAATCTAACAATTACGGGACAGCATACGCGGCGTCCGTGAAAGGCAGCTTCACCATCTCGAGAGATGATTCAAAGAACACACTGTATCTGCAAATGAGCAGCCTGAAAACCGAGGACACGGCCGTGTATTACTGTACTAGAGA	CHR24	84516289	84516590	-
AGMHV3-98*01 F	IGHV3-72*01 F	94.9	GAGGTGCAGCTGGTGGAGTCTGGGGGAGGTTTGGTCCAGCCTGGGGGGTCCCTGAAACTCTCCTGTGCAGCCTCTGGATTCACCTTCAGTAACTACTACATGGACTGGGTCCGCCAGGCTCCAGGGAAGGGGCTGGAGTGGGTTGGCCGTATTAGAAACAAAGCTAACAGTCACACGACAGAATACGCCGCGTCTGTGAAAGACAGATTCACCATCTCCAGAGATGATTCAAAGAACACACTGTACCTGCAAATGAGCGGCCTGAAAACCGAGGACAAGGCCGTGTATTACTGTGCTAGAGA	CHR24	84506574	84506875	-
AGMHV3-97*01 F	IGHV3-69-1*01 P	94	GAGGTGCAGCTGGTGGAGTCTGGGGCAGGCTTGGTACAGCCTGGGGGGTCCCTGAGACTCTCCTGTGCAGCCTCTGGATTCACCTTCAGTGACTACTACATGGACTGGGTCCGCCAGGCTCCAGGGAAGGGTCTGGAGTGGGTCTCACGTATTAGCAGTGGTAGTGGTAGTAGCACATACTACCCAGACTCTGTCAAGGGCCGATTCACCATCTCCAGAGACAATTCCAAGAACACGCTGTATCTGCAAATGAACAGCCTGAGAGCCGAGGACACGGCTGTGTATTACTGTGCGAGAGA	CHR24	84498109	84498407	-
AGMHV3-96*01 F	IGHV3-71*01 P	93.5	gaggtgcagctggtggagtctgggggaggcttggtccagcctggcgggtccctgagactctcctgtgcagcctctggattcaccttcagtaaccactacatgcactgggtccgccaggctccaggcaaggggcaggagtgggtaggtttcattagaaacaaagctaacggtgggacagcagaatacgccgcgtctgtgaaaggcagattcaccatctcaagagatgattccaaaagcatcacctctctgcaaatgaacagcctgaaaaccgaagacacggccgtgtattactgtactagaga	CHR24	84490610	84490911	-
AGMHV3-95*01 F	IGHV3-69-1*01 P	91.9	GAGGTGCAGCTGGTGGAGTCTGGGGGAGGCTTGGTCCAGCCTGGGGGTTCCCTGAGACTCTCCTGTGCAGCCTCTGGATTCACCTTTGGTGATTATGACATGAGCTGGGTCCGCCAGGCTCCAGGGAAGGGACTGGAGTGGGTCTCATTCATTAGTTACACTGGTAAAACCACATACTACGCTGACTCCGTGAAGGGCCGATTCACCATCTCCAGAGACAACGCCAAGAACTCGCTGTCTCTGCAAATGAACAGCCTGAGAGCCGAGGACACGGCCGTGTATTACTGTACTAGGGA	CHR24	84474197	84474492	-
AGMHV1-93*01 [F]	IGHV1-69-2*01 F	91.67	GAGGTACAGCTGGTGCAGTCTGGGGCTGAGGTGAAGAAGCCTGGGGCCTCTGTGAACGTCTCCTGCAAGGCTTCTGGATACACCTTCACCGACTACTACCTGCACTGGGTGCGACAGGCTCCTGGAAAAGGGCTTGAGTGGATGGGACGCATTGATCCTGAAAATGGTGAATCAAAATATGCACAGAAGTTCCAGGACAGACTCACCATGACTGCGGACACATCTACAGACACAGCCTACATGGAGCTGAGCAGCCTGAGATCTGAGGACACGGCCGTGTATTACTGTGCCACAGC	CHR24	84458838	84459133	-	Unusual V-HEPTAMER sequence: CACCGTG instead of CACAGTG
AGMHV3-90*01 F	IGHV3-69-1*01 P	93.7	GAGGTGCAGCTGGTGGAGTCTGGGGGAGGCTTGGTCCAGCCTGGGGGGTCCCTGAGACTCTCCTGTGTAGCCTCTGGATTCACCTTCAGTGACCACTACATGGACTGGGTCCGCCAGGCTCCAGGGAAGGGGCTGGAGTGGGTCTCAAGTATTAGCACTGGTAGCGGTAGTACCACATTGTACCCAGACTCTGTCAAGGGCCGATTCACCATCTCCAGAGACAACGCCAAGAACACACTGTATCTGCAAATGAACAGCCTGAGAGCCGACGACACGGCTGTGTATTACTGTGCGAGACA	CHR24	84442524	84442822	-
AGMHV4-88*01 F	IGHV4-39*07 F	94	CAGGTGCAGCTGCAGGAGTCGGGCCCAGGACTGGTGAAGCCTTCGGAGACCCTGTCCCTCACCTGCGCTGTCTCTGGTGGCTCCATCAGCAGTTACTGGTGGGGCTGGATCCGCCAGCCCCCAGGGAAGGGGCTGGAGTGGATTGGGTATATCCATGGTAGTGGTGGGAGCACCAACTACAACCCCTCCCTCAAGAGTCGAGTCCCCATTTCAAAAGACACGTCCAAGAACCAGTTCTCCCTGAAGCTGAGCTCTGTGACCGCCGCGGACACGGCCGTGTATTACTGTGCGAGANA	CHR24	84426066	84426361	-
AGMHV3-85*01 F	IGHV3-NL1*01 F	91.7	GAGGTGCAGCTGGTGGAGTCTGGAGGAGGCTTGGCAAAGCCTGGGGGGTCCCTGAGACTCTCCTGTGCAGCCTCTGGATTCACCTTCAGTAGCTATGGCATGCACTGGGTCCGCCAGGCTCCAGGGAAGGGGCTGGAGTGGATCTCAGCTATTAATAGTGGTGGTAGTAACACATGGTACACAGACTCCGTGAAGGGCAGATTCACCATCTCCAGAGACAACTCAAAGAACACGCTCTCCCTGCAAATGAACAGCCTGAGAGCTGAGGACACGGCCGTGTATTACTGTGCGAAAGA	CHR24	84412823	84413118	-
AGMHV4-76*01 F	IGHV4-34*03 F	94.4	CAGGTGCAGCTGCAGCAGTGGGGCGGAGGACTGGTGAAGCCTTCGGAGACCCTGTCCCTCACCTGCGCTGTCTATGGTGGCTCCATCAGCGGTTACTACTACTGGAGCTGGATCCGCCAGCCCCCAGGGAAGGGACTGGAGTGGATTGGGAATATCGATGGTAATAGTGGTAGCACCAACTACAACCCCTCCCTCAAGAGTCGAGTCACCATTTCAAAAGACACGTCCAAGAACCAGTTCTCCCTGAAGCTGAGCTCTGTGACCGCCGCGGACACGGCCGTGTATTACTGTGCGAGAGA	CHR24	84363333	84363631	-
AGMHV4-74*01 F	IGHV4-39*07 F	94.1	CAGGTGCAGCTGCAGGAGTCGGGCCCAGGACTGTTGAAGCCTTCGGAGACCCTGTCCCTCACCTGCGCTGTCTCTGGTGGCTCCATCAGCGGTGGTTATGGCTGGGGCTGGATCCGCCAGCCCCCAGGGAAGGGGCTGGAGTGGATTGGGAGTATCTATACTAGTAGTGGGAACACCTACTACAACCCCTCCCTCAAGAGTCGAGTCACCATTTCAACAGACACGTCCAACAACCAGTTCTCCCTGAAGCTGAACTCTGTGACCGCCGCGGACACGGCCGTGTATTACTGTGCGAGAGA	CHR24	84346682	84346980	-
AGMHV3-67*01 F	IGHV3-43*02 F	93.1	GAAGTGCAGCTGGTGGAGTCTGGGGGAGGCGTGGTACAGCCTGGGGGGTCCTTGAGACTCTCGTGTGCAGCCTCTGGATTCACCTTTGATGATTATGGCATGCACTGGGTCCGCCAAGCTCCAGGAAAGGGTCTGGAGTGGGTCTCTGACATTAGTTGGGATGGTGATAGCACATACTATGCAGACTCCGTCAAGGGCCGATTCACCATCTCCAGAGACGACGCCAAGAACTCCCTGTATCTGCAAATGGACAGCCTGAGAGCTGAGGACACGGCCTTGTATTACTGTGCAAAAGATG	CHR24	84245130	84245427	-
AGMHV1-66*01 F	IGHV1-8*02 F	92.4	CAGGTCCAGCTGGTGCAATCCGGGGCTGAGGTGAAGAAGCCTGGGGCCTCAGTGAAGCTCTCCTGCAAGGCTTCTGGTTACACCTTTACCAGCTACAATATAAACTGGGTGAGACAGGCCCCTGGACAAGTGCTTGAGTGGATGGGATGGATTAACCCTAGCAATGGTAATACAGGCTACGCACAGAAGTTCCAGGGCAGAGTCACCATGACCAGGGACACGTCCACGAGCACAGCCTACATGGAGCTGAGCAGCCTGATATCTGAGGACACGGCCGTGTATTACTGTGCAAGATA	CHR24	84237124	84237419	-
AGMHV1-64*01 F	IGHV1-69*10 F	93.8	CAGGTCCAGCTGGTGCAGTCCGGGGTTGAGGTGAAGAAACCTGGGGCCTCAGTGAAGGTCTCCTGCAAGGCTTCTGGATATACCTTCAGCATCTATGCTATCAGCTGGGTGCGACAGGCCCCTGGACAAGGGCTTGAGTGGATGGGAGCGATCATCCCTCTTGTTGGTATAACAAACTACGCACAGAAGTTCCAGGGCAGAGTCACAATTACCGCCGACACGTCCACAAGCACAGCCTACATGGAGCTGAGCAGCCTGAGATCTGAGGACACGGCCGTGTATTACTGTGCGAGAGG	CHR24	84220006	84220301	-
AGMHV1-58*01 F	IGHV1-46*01 F	92	CAGGAGCAGCTGGTGCAGTCTGGGGCTGAGGTGAAGAAGCCTGGGGCCTCAGTGAAGGTCTCCTGCAAAGCTTCTGGATACATTTTCACCGGTTATATTATCAGCTGGCTGCGACAGGCTCCTGGACAAGGGTTTGAGTGGATGGGAGGAATCAACCCTAGTGATGGTAGCACAAGCTACGCACAGAAGTTCCAGGGCAGAGTCACCATGACCAGGGACACGTCCACAAGCACAGTCTACGTGGAGCTGAGCAGTCTGAGATCTGAGGACACGGCCGTGTATTACTGTGCGGCAGA	CHR24	84168570	84168865	-
AGMHV1-57*01 F	IGHV1-45*02 F	94.1	GAGATGCAGCTGGTGCAGTCTGAGGCTGAGGTGAAGAAGCCTGGGGCCTCAGTGAAGGTTTCCTGCAAGGTTTCCGGATACACTTTCACCTACCCCTACTTGCACTGGGTGCGACAGACCCCTGGACAAGGGCTTGAGTGGATGGGATGGATCACACCTTACAATGGTAACACCAACTATGCACAGAAGTTCCAGGACAGAGTCACCATTACCAGGGACAGGTCTATGAGCACAGCCTACATGGAGCTGAGCAGCCTGAGATCTGAGGACACCGCTGTGTATTACTGTGCAAGATA	CHR24	84164479	84164774	-
AGMHV3-55*01 F	IGHV3-20*01 F	94.1	GAAGTGCAGCTGGTGGAGTCTGGAGGAGGCGTGGTACAGCCTGGGGGGTCCCTGAGACTCTCGTGTGCAGCCTCTGGATTCACCTTTGATGATTATGCCATGGGCTGGGTCCGCCAAGCTCCAGGGAAGGGTCTGGAGTGGGTCTCTGGTATTAGCTGGAATAGTGGTAGCACAGGTTACGCAGACTCCGTCAAGGGCCGATTCACCATCTCCAGAGACAACGCCAAGAACTCCCTGTATCTGCAAATGAACAGGCTGAGAGCTGAGGACACGGCCTTGTATTACTGTGCAAAAGATA	CHR24	84142479	84142776	-
AGMHV4-51*01 F	IGHV4-38-2*01 F	93.8	CAGGTGCAGCTGCAGGAGTCGGGCCCAGGACTGGTGAAGCCTTCGGAGACCCTGTCCCTCACCTGCGCTGTCTCTGGTTACTCCATCAGCAGTGCTTATGACTGGAGCTGGATCCGCCAGCCCCCAGGGAAGGGGCTGGAGTTGATCGGGTATATCTATGGTAATAGTGCGAGCACCAGCTACAACCCCTCCCTCAAGAGTCGAGTCACCATTTCAAAAGACACGTCCAAGAACCAGTTCTCCCTGAAGCTGAGCTCTGTGACCGCCGCGGACACGGCCGTGTATTACTGTGCGAGAGA	CHR24	84098655	84098953	-
AGMHV3-45*01 F	IGHV3-69-1*01 P	90.5	GAGGTGCAGCTGGTGGAGTCTGGGGGCGGCTTGGCAAAGCCTGGGGGGTCCCTGAGACTCTCCTGCTCAGCCTCCGGATTCACCTTCAGTGACTACTACATGCACTGGGTCCGCCAGGCTTCAGGGAAGGGGCTGGAGTGGGTCTCACGTATTAATACTGGTGGTGGTAGCACATGGTACGCTGACTCCGTGAAGGGCAGATTCACCATCTCCAGAGAGAACGCCAAGAACACACTGTATCTTCAAATGGACAGCCTGAGAGCTGAGGACACGGCCGTCTATTACTGTGCGAGAGA	CHR24	84071646	84071941	-
AGMHV3-44*01 F	IGHV3-22*02 P	89.5	GAGGCGCAGCTGATGGAATCTGGCGGAGGCTTGGTACAGCCTGGGGGGTCCCTGAGACTCTCCTGTGCAGCCTCTGGATTCACCTTCAGTGACCACTACATGCAGTGGGTCCGCCAGGCTCCAGGGAAGGGGTTGGAGTGGGTAGGATTAATTAGAAACAAAGTTGATGGTGAGACAACAGACTACGCTGCATCTGTGAAAGGCAGAGTCACTATCTCCAGAGATGAATCGAAAAGCATCACCTATCTGCAAATGAACAACCTGAAAACCGAGGACACGGCCGTGTATTACTGTGCGAGGAA	CHR24	84063930	84064231	-
AGMHV3-42*01 F	IGHV3-23*04 F	92.4	GAGGTGCAGCTGGTGGAGTCTGGAGGAGGCTTGGTCCAGCCTGGGGGGTCCCTGAGACTCTCCTGTGCAGCCTCTGGATTCACCTTCAGTAGTTATGCCATGCACTGGGCCCGCCAGGCTCCAGGGAAGGGGCTGGAGTGGGTCTCATACATTAGTAGTGGTGGTGGTAACACATACTACGCAGACTCCGTGAAGGGCCGATTCACCATCTCCAGAGACAACTCAAAGAACACGCTCTCCCTGCAAATGAACAGCCTGAGAGCTGAGGACACGGCCGTGTATTACTGTGCGAGAGA	CHR24	84057277	84057572	-
AGMHV5-34*01 F	IGHV5-51*01 F	94.1	GAGGTGCAGCTGGTGCAGTCTGGAGCAGAGGTGAAAAGGCCCGGGGAATCTCTGAGGATCTCCTGTAAGACTTCTGGATACAGCTTTACCAGCAGCTGGATCAGCTGGGTGCGCCAGATGCCTGGGAAAGGCCTGGAGTGGATGGGGAGAATCTATCCTGGTGACTCTGATACAGAATACAGCCCATCCTTCCAAGGCCAGGTCACCATCTCAGCCGACAAGTCCATCAGCACCACCTACCTGCAGTGGAGCAGCCTGAAGGCCTCGGACACCGCCACGTATTACTGTGCGAAAGA	CHR24	84014622	84014917	-	Unusual V-NONAMER sequence: CAAAAACCC instead of ACACAAACC
AGMHV3-30*01 F	IGHV3-72*01 F	96.9	GAGGTGCAGCTGGTGGAGTCTGGGGGAGGCTTGGTCCAGCCTGGGGGGTCCCTGAGACTCTCCTGTGCAGCCTCTGGATTCACCTTCAGTGACCACTACATGGACTGGGTCCGCCAGGCTCCAGGGAAGGGCCTGAAGTGGGTTGGCCGTATTAGAAACAAAGCTAACAGTTACACGACAGAATACGCCGCGTCTGTGAAAGGCAGATTCACCATCTCAAGGGATGATTCAAAGAACACACTGTACCTGCAAATGAGCAGCCTGAAAACCGAGGACACGGCCGTGTATTACTGTACTAGAGA	CHR24	83995382	83995683	-
AGMHV3-29*01 F	IGHV3-69-1*01 P	93.3	GAGGTGCAGCTGGTGGAGTCTGGGGGAGGCTTGGTACAGCCTGAGGGGTCCCTGAGACTCTCCTGTGTAGCCTCTGGATTCACCTTCAGTAACTACGACATGGCCTGGGTCCGCCAGGCTCCAGGGAAGGGGCTGGAGTGGGTCTCACGTATTAGTAGTCCTAGTGGTAGTAGCACATACTACCCAGACTCTGTCAAGGGCCGATTCACCATCTCCAGAGAGAACGCCAAGAACACGCTGTATCTTCAAATGAACAGCCTGAGAGCCGAGGACACGGCTGTGTATTACTGTGCGAGAGA	CHR24	83979329	83979627	-
AGMHV3-26*01 F	IGHV3-69-1*01 P	92.6	GAGGTGCAGCTGGTAGAGTCTGGGGGAGGCTTGGTCCAGCCTGGCGGGTCCCTGAGACTCTCCTGTGCAGCCTCTGGATTCACCTTCAGTGACTACTGGATGTACTGGGTCCGCCAGGCTCCAGGGAAGGGGCTGGAGTGGGTCTCACGTATTAGTGGTAGCAGTAGTAGCACATACTACCCAGACTCTGTCAAGGGCCGATTCACCATCTCCAGAGACAACGCCAAGAACACGCTGTATCTGCAAATGGACAGCCTGAGAGCTGAGGACACGGCTGTCTATTACTGTGCGAGAGA	CHR24	83952873	83953168	-
AGMHV3-24*01 F	IGHV3-48*04 F	91.6	GAGGTGCAGCTGGTGGAGTCTGGGGGAGGCTTAGTACAGCCTGGGGGGACCCTGAGACTCTCCTGTGCAGCCTCCGGATTCACCTTCGGTAACTCTGACTTGATCTGGATCCGCCAGGCTCCAGGGAAGGGGCTGGAGTGGGTCTCATACATTAGTAGTGGTGGTAGCACATACTACTCAGACTCTGTCAAGGGCCGATTCACCATCTCCAGAGAGAACGCCAAGAACACGCTGTATCTGCAAATGAGCAGCCTGAGAGTGGAGGACACGGCTGTGTATTACTGTGTGAGAGA	CHR24	83940729	83941021	-
AGMHV3-22*01 F	IGHV3-15*01 F	93.5	GAGGTGCAGCTGGTGGAGTCTGGGGGAGGCTTGGTCCAGCCTGGGGGGTCCCTGAGACTCTCCTGTGCAGCCTCTGGATTCACCTTCAGTAACTCCTGGATGAGCTGGGTCCGCCAGGCTCCAGGGAAGGGGCTAGAGTGGGTTGCCCGTATTAAAAGCAAAGCTGATGGTGGAACAGCAGAATACGCCGCATCTGTGAAAGGCAGATTCACCATCTCAAGAGACGATTCAAAGAACACACTGTACCTGCAAATGAACAGCCTGAAAACCGAGGACACGGCCGTGTATTACTGTACTATAGA	CHR24	83931156	83931457	-
AGMHV3-17*01 [F]	IGHV3-7*03 F	93.06	GAGGTGCAGCCGGTGGAGTCTGGGGGAGGCTTGGTACAGCCTGGGGGGTCCCTGAGACTCTCCTGTACAGCCTCTGGATTCACCTTTAGTAGCACCAGGATGAACTGGATCCGACAGTCTCCAGGGAAGAGGCTGGAGTGGGTGGCCGACATAAAGTATGATGGAAGTGAGAAATACTATGTAGACTCTGTGAAGGGCCGATTCACCATCTCCAGAGACAACGCCAAGAACTCCCTCTATCTGCAAATGAACAGCCTGAGAGCTGAGGACACAGCCGTGTATTACTGTGTGAGAGA	CHR24	83889594	83889889	-	Unusual V-NONAMER sequence: AGACACAAA instead of ACACAAACC
AGMHV5-13*01 F	IGHV5-51*01 F	95.8	GAGGTGCAGCTGGTGCAGTCTGGAGCAGAGGTGAAAAGGCCCGGGGAGTCTCTGAAGATCTCCTGCAAGACTTCTGGATACAGCTTTACCAGCTACTGGATCAGCTGGGTGCGCCAGATTCCCGGGAAAGGCCTGGAGTGGATAGGGACGATCTATCCTAGTGATTCTGATACCAGATACAGCCCGTCCTTCCAAGGCCAGGTCACCATCTCAGCCGACAAGTCCATCAGCACCGCCTACCTGCAGTGGAGCAGCCTGAAGGCCTCGGACACCGCCACGTATTACTGTGCGAAAGA	CHR24	83872104	83872399	-	Unusual V-NONAMER sequence: CTAAAACCC instead of ACACAAACC
AGMHV5-7*01 F	IGHV5-51*01 F	94.8	GAGGTGCAGCTGGTGCAGTCTGGAGCAGAGGTGAAAAAGCCCGGGGAGTCTCTGAAGATCTCCTGTAAGACTTCTGGATACAGCTTTACCAGCTACTGGATCAGCTGGGTGCGCCAGATTCCCGGGAAAGGCCTGGAGTGGATAGGGGCGATTGATCCTAGTGATTCTGATACCAGATACAGCCCGTCCTTCCAAGGCCAGGTCACTATCTCAGCCGACAAGTCCATCAGCACCGCCTACCTGCAGTGGAGCAGCCTGAAGTCCTCGGACACCGCCACGTATTACTGTGCGAAAGA	CHR24	83856126	83856421	-	Unusual V-NONAMER sequence: CAAAAACCC instead of ACACAAACC
AGMHV3-3*01 F	IGHV3-72*01 F	92.9	GAGGTGCAGCTGGTGGAGTCTGGGGGAGGCTTGGTCCAGCCTGGGGGTACCCTGAGACTCTCCTGTGCAGCCTCTGGATTCACCTTCAGTAACTACTGGATGGACTGGGTCCGCCAGGCTCCAGGGAAGGGGCTGGAGTGGGTTGGATTTATTAAAAACAAAGCTGATGGTGGAACAGCAGAATACGCCGCGTCTGTGAAAGGCAGATTCACCATCTCAAGAGATGATTCAAAGAACACACTGTATCTGCAAATGAACAGCCTGAAAACCGAGGACACGGCCGTGTATTACTGTACTAGAGA	CHR24	83821622	83821923	-
AGMHV3-I1*01 F	IGHV3-69-1*01 P	94.7	GAGGTGCAGCTGGTGGAGTCTGGGGGAGGCTTGGTACAGCCTGGGGGGTCCCTGAGACTCTCCTGTGTAGCCTCTGGATTCACCTTCAGTGACCACTACATGCACTGGGTCCGCCAGGCTCTAGGGAAGGGTCTGGAGTGGGTCTCACGTATTAGCAGTGGTAGTGGTAGTAGCACATACTACGCAGACTCTGTCAAGGGCCGATTCACCATCTCCAGAGACAACGCCAAGAACACACTGTATCTGCAAATGAACAGCCTGAGAGCCGAGGACACGGCTGTGTATTACTGTGCGAGAGA	CAEUn_random	29582021	29582319	-	GB: AQIB01158235.1
AGMHV3-I7*01 F	IGHV3-23*04 F	87.2	GAGGTGCAGCTGGTAGAGTCTGGGGGAGGCCTGGTACAGCCTGGGGGATCCATGAGACTCTCCTTGGCAGCCTCTGGATTCACCTTCAATAGCTATGGCATGAGCTGGGTTCACCAGACTCCAGGGAAGGGGCTGGAGTGGGTCTCAACTATTAGTGGTAATGGAGTTAGCACATGGTACCCAGATGCTGTGAAGGGTCAATTCACCATCTCCAGAGACAATGCCAAAAACTCCCTGTATCTGCAAATGAACAGCCTGAGTGTTGAGGATACAGCCATGTATTACTGTGCAAAAGA	CAEUn_random	10848501	10848796	+	GB: AQIB01156137.1
AGMHV3-I9*01 F	IGHV3-66*01 F	87.7	GAGGTGCACCTGGTGGAGTCTGGGGGAGGCTTGGTACAGCCTGGAGGGTCCCTGAGACTCTCCTGTGCAGCCTCTGGAGGATTCACCTTCAGTAACTACTACTTGAGTTGGGTGAGCCAGACTCTGGGGAAGGAGCTGGAGTGGGTCTCAGCTATTAGTGATGGTGGGGGTAGCACACACTATGCAAACTCCATGAAAGGCAGATTCACCATCTCCAGAGAGAATGTCAAGAACGCACTGTATCTTCAAATGAACAGTCTGAGAGCTGAGGACACGGCTTTCTATTACCGTGTGAAAGGCA	CAEUn_random	10837341	10837041	+	GB: AQIB01156137.1
AGMHV3-I10*01 F	IGHV3-66*01 F	87.7	GAGGTGCACCTGGTGGAGTCTGGGGGAGGCTTGGTACAGCCTGGAGGGTCCCTGAGACTCTCCTGTGCAGCCTCTGGAGGATTCACCTTCAGTAACTACTACTTGAGTTGGGTGAGCCAGACTCTGGGGAAGGAGCTGGAGTGGGTCTCAGCTATTAGTGATGGTGGGGGTAGCACACACTATGCAAACTCCATGAAAGGCAGATTCACCATCTCCAGAGAGAATGTCAAGAACGCACTGTATCTTCAAATGAACAGTCTGAGAGCTGAGGACACGGCTTTCTATTACCGTGTGAAAGG	CAEUn_random	10837041	10837339	+	GB: AQIB01156137.1
1 F: Functional; P: Pseudogene; ORF: Open Reading Frame; [F]: potentially functional.
2 CHR24 corresponds to the chromosome 24 from the assembly of C. Sabaeus 1.0 released on 13th Jun, 2013.
3 The start and end site corresponds to the first and last nucleotide acid of Ig gene segments, excluding the leader or rearrangement signal sequences (RSS).

## Sheet: AGM_DH
Supplementary Data 1. AGM heavy chain functional D germline genes
Gene ID	Closest human DH gene	Homology (%)	Sequence	Genomic location	Start	End	Reading	NOTE
AGMHD1-1*01 F 1	IGHD1-7*01	88.24	GGTATAGCTGGAACAAC	CHR24 2	83753389 3	83753461	-
AGMHD2-2*01 F	IGHD2-2*01	83.87	AGGATATTGTACTAGTACTACTTGCTATGCC	CHR24	83750562	83750648	-
AGMHD3-3*01 F	IGHD3-9*01	93.55	GTATTACAATATTTTGACTGGTTATTATACC	CHR24	83748109	83748195	-
AGMHD4-4*01 [F]	IGHD4-11*01	85.71	ACTACGGTAGCTAC	CHR24	83746990	83747059	-	Unusual 5'D HEPTAMER CGGTGTG instead of CACTGTG
AGMHD5-5*01 F	IGHD5-5*01	90	GTGGATACAACTACGGTTAC	CHR24	83746021	83746096	-
AGMHD6-6*01 F	IGHD6-19*01	90.48	GGGTATAGTAGCGGCTGGTAC	CHR24	83743659	83743735	-
AGMHD1-7*01 F	IGHD1-7*01	94.12	GGTATAGCTGGAACTAC	CHR24	83743163	83743235	-
AGMHD2-8*01 F	IGHD2-15*01	87.1	AGGATATTGTAGTGGTGGTGTCTGCTATGCC	CHR24	83740455	83740541	-
AGMHD3-9*01 F	IGHD3-22*01	67.74	GTATTACGAGGATGATTATGGGATTTACTATTACACC	CHR24	83737999	83738091	-
AGMHD6-10*01 F	IGHD6-6*01	88.89	GGGTATAGCAGCTGGTCC	CHR24	83735282	83735355	-
AGMHD1-11*01 F	IGHD1-7*01	100	GGTATAACTGGAACTAC	CHR24	83734789	83734861	-
AGMHD2-12*01 F	IGHD2-15*01	74.19	AGAATACTGTACTGGTAGTGGTTGCTATGCC	CHR24	83733089	83733175	-	IDENTICAL C1
AGMHD3-13*01 F	IGHD1-26*01	70	GTATTACTATAGTGGTGGTTATTACACC	CHR24	83730687	83730770	-	IDENTICAL A2
AGMHD4-14*01 F	IGHD4-4*01	87.5	TGACTATGGTAACTAC	CHR24	83729548	83729630	-
AGMHD5-15*01 F	IGHD5-5*01	90	GTGGATACAGCTACAGTTAC	CHR24	83727682	83727757	-
AGMHD6-16*01 F	IGHD6-25*01	77.78	GGGTATAGCGGCAGATCC	CHR24	83725825	83725898	-
AGMHD1-17*01 F	IGHD1-7*01	100	GGTATAACTGGAACTAC	CHR24	83725328	83725400	-
AGMHD2-18*01 F	IGHD2-15*01	74.19	AGAATACTGTACTGGTAGTGGTTGCTATGCC	CHR24	83722228	83722314	-	IDENTICAL C2
AGMHD2-19*01 F	IGHD2-15*01	87.1	AGCATATTGTAGTGGTGGTGTCTGCTACGCC	CHR24	83718971	83719057	-
AGMHD3-20*01 F	IGHD1-26*01	70	GTATTACTATAGTGGTGGTTATTACACC	CHR24	83716563	83716646	-	IDENTICAL A1
AGMHD4-21*01 F	IGHD4-11*01	93.75	TGAATACAGTAACTAC	CHR24	83713030	83713101	-
AGMHD5-22*01 F	IGHD5-12*01	86.96	GTGGATATAGTGGGTACAGTTAC	CHR24	83712045	83712123	-
AGMHD6-23*01 F	IGHD6-13*01	90.48	GGGTATAGCGGCAGCTGGAAC	CHR24	83709710	83709786	-
AGMHD1-24*01 F	IGHD1-7*01	94.12	GGTATGACTGGAACTAC	CHR24	83709216	83709288	-
AGMHD2-25*01 F	IGHD2-15*01	77.42	AGCACACTGTAGTGATAGTGGCTGCTCCTCC	CHR24	83705962	83706048	-	IDENTICAL D2
AGMHD3-26*01 F	IGHD3-3*01	72.73	GTATTGGGGTGATTATTATGAC	CHR24	83703581	83703658	-
AGMHD4-27*01 F	IGHD4-4*01	87.5	TGACTACGGTAGCTAC	CHR24	83702443	83702514	-
AGMHD6-28*01 F	IGHD6-13*01	100	GGGTATAGCAGCAGCTGGTAC	CHR24	83700607	83700683	-
AGMHD1-29*01 F	IGHD1-20*01	94.12	GGTATAACTGGAATGAC	CHR24	83700108	83700180	-
AGMHD2-30*01 F	IGHD2-15*01	77.42	AGCACACTGTAGTGATAGTGGCTGCTCCTCC	CHR24	83697971	83698057	-	IDENTICAL D1
AGMHD5-31*01 F	IGHD5-5*01	90	GTGGATACAGCTACCGTTAC	CHR24	83696111	83696186	-
AGMHD2-32*01 F	IGHD2-15*01	87.1	AGGATATTGTAGTGGTGCTTACTGCTACGCC	CHR24	83694863	83694949	-
AGMHD3-33*01 F	IGHD4-17*01	62.5	GTATTACTATGATAGTGGTTATTACACC	CHR24	83692460	83692543	-
AGMHD4-34*01 F	IGHD4-23*01	78.95	TGACTACGGTAGCAGCTAC	CHR24	83691322	83691396	-
AGMHD6-35*01 F	IGHD6-25*01	93.33	TATAGCAGCAGCTAC	CHR24	83690034	83690104	-
AGMHD1-36*01 F	IGHD1-26*01	90	GGTATAGTGGGAACTACAAC	CHR24	83689530	83689606	-
AGMHD7-37*01 F	IGHD7-27*01	100	CTAACTGGGGA	CHR24	83669096	83669162	-
1 F: Functional; P: Pseudogene; ORF: Open Reading Frame; [F]: potentially functional.
2 CHR24 corresponds to the chromosome 24 from the assembly of C. Sabaeus 1.0 released on 13th Jun, 2013.
3 The start and end site corresponds to the first and last nucleotide acid of Ig gene segments, excluding the leader or rearrangement signal sequences (RSS).

## Sheet: AGM_JH
Supplementary Data 1. AGM heavy chain functional J germline genes
Gene ID	Closest human JH gene	Homology (%)	Sequence	Genomic location	Start	End	NOTE	Reading
AGMHJ1*01 F 1	HU_HJ1*01	96.15	GCTGAATACTTCGAGCACTGGGGCCAGGGCGCCCTGGTCACCGTCTCCTCAG	CHR24 1	83668981 2	83669071		-
AGMHJ2*01 F	HU_HJ2*01	92.45	CTACTGGTACTTGGATCTCTGGGGCCGTGGCACCCTCATCACCGTCTCCTCAG	CHR24	83668773	83668864		-
AGMHJ3*01 F	HU_HJ3*01	88	TGATGCTTTTGATCTCTGGGGCCAAGGGCTCAGAGTCACCGTCTCTTCAG	CHR24	83668138	83668226		-
AGMHJ4*01 F	HU_HJ4*01	91.67	ACTACTTTGAGTACTGGGGCCAGGGAGTCCTGGTCACCGTCTCCTCAG	CHR24	83667811	83667886		-
AGMHJ5*01 F	HU_HJ5*01	76.47	ACAACTCATTGGATGTCTGGGGCCGGGGAGTTCTGGTCACTGTCTCCTCAG	CHR24	83666237	83666326		-
AGMHJ6*01 F	HU_HJ5*01	82.35	ATTACTACGGTTTGGATTCCTGGGGCCAAGGGGTCCTCGTCACCGTCTCCTCAG	CHR24	83665605	83665697		-
1 F: Functional; P: Pseudogene; ORF: Open Reading Frame.
2 CHR24 corresponds to the chromosome 24 from the assembly of C. Sabaeus 1.0 released on 13th Jun, 2013.
3 The start and end site corresponds to the first and last nucleotide acid of Ig gene segments, excluding the leader or rearrangement signal sequences (RSS).

## Sheet: AGM_CH
Supplementary Data 1. AGM heavy chain functional C genes
Gene ID	Sequence	Genomic location	Start	End	Reading	NOTE
IgM	GGAGTGCATCCGCCCCAACCCTTTTCCCCCTCGTCTCCTGTGAGAATGCCCTGTTGGATACGAACAAAGTGGCCGTTGGCTGCCTCGCACAGGACTTCCTTCCCGACTCCATCACTTTCTCCTGGAAATTCAAGAACAACTCTGACATCAGTAAAGGCGTCTGGGGCTTCCCATCAGTCCTGAGAGGGGACAAGTACGTGGCCACCTCGCAGGTGCTGCTGGCTTCCACGGACGTCATGCAGGGCACAGACGAACACGTGGTATGCAAAGTCCAGCACCCCAATGGCAACAAAGAACAGAACGTGCCTCTTCCAGTGGTTGCCGAGCAGCCTCCCAACGTGAGTGTCTTCATCCCACCCCGAGACGGCTTCGTCGGCAACCCCCGCGAGTCCAAGCTCA…	CHR24 1	83658677 2	83660530	-
IgD	CGTCCACCAAGGCTCCGGACGTGTTCATCACATCAGCGTGCGAACTCCCAAAGGATAACAGCCCTGTGGTCCTGGCATGCTTGATAACTGGGTACAACCCAAAGTCCGTGACTGTCACTTGGCACCTGGGGACACAGATCCAGAACCAGATTATGTTCCCTGAGACAGACACACAGGGCAGCTACACGACAAGCAGCCAACTTGTCACCCCACCCCTCTCCCAGCGGCACCAAGGCGAGTACAAATGCACCGTCAAGCACACCCCCAGCAATACAAACAAGGAGAAGACCTTCCACTGGCCAGAGTCTCCAAAGGCACAGTACCCCTCAGTGTCCACTGCACAGCCCCAAGCAGAGGGCGGCCTCTCCAAGGCAACCAGATCCCCGGCCACCAACAGGA…	CHR24	83644463	83650597	-
IgG2	CTGAACTCCTGGGGGGACCGTCAGTCTTCCTCTTCCCCCCAAAACCCAAGGACACCCTCATGATCTCCCGGACCCCTGAGGTCACGTGCGTGGTGGTGGACGTGAGCCAGGAAGAACCCGAGGTCCAGTTCAACTGGTACGTGGACGGCGTGGAGGTGCACAATGCCCAGACGAAGCCACGGGAGGAGCAGAACAACAGCACGTACCGTGTGGTCAGCGTCCTCACCGTCACACACCAGGACTGGCTGAACGGCAAGGAGTACACGTGCAAGGTCTCCAACAAAGCCCTCCCGGCCCCAAGGCAGAAAACCGTCTCCAAAACCAAAGGGCAGCCCCGAGAGCCGCAGGTGTACACCCTGCCCCCGCCCCGGGAGGAGCTGACCAAGAACCAGGTCAGTC…	CHR24	83543746	83545838	-	homology: rhesus IgG2 (AY292519)
IgE	CCTCCATACAGAGCCCCTTCGTCTTCCCCTTGATCCCCTGCTGCAAACACATTGCCTCCGATGCCACCTCCGTGACCTTGGGCTGCCTGGCCACGGGCTACTTCCCGGAGCCGGTGATGGTGACCTGGGACGCAGGCTCCCTCAACAGGAGCACTATGACCTTACCAGCCACCACCTTCACGCCCTCCGGTCACTATGCCACCATCAGCTTGCTGACCGTCTCGGGTGCGTGGGCCAAGGAGACGTTCACCTGCCATGTGGTGCACACTCCATCGTCTGCAGACAAAGAGGTCAACAAAACCTTTGGCGTCTGCTCCAGGAACTTCACCCCACCCACCGTGAAGATCTTACAGTCATCCTGCGATGACGACGGGCACTTTCCCCCGACCATCCAGCTCC…	CHR24	83505307	83506951	-
IgA	CATCCCCGACCAGCCCCAAGGTCTTCCCGCTGAGCCTCGAGGGCACCCAGTCAGATGGGAATGTGGTCGTCGCCTGCCTGGTCCAGGGCTTCTTCCCCCAGGAGCCACTCAACGTGACCTGGAGCAAAAACGGAGAGGTCATAAACTTCCCGCCCAGCCAGGCCGCCTCCGGGGGCCTGTACACCACGAGCAGCCAGCTGACCCTGCCGGCCGCACAGTGCCCAGCCAGCGAGTCCGTGACATGCCGCGTGGAGCACTACACAAATCCCAGCCAGGATGTGGCTGTGCCCTGCGTTCCCTCACCCAAGACTTGCTTCTGTGATGAACCCCGACTGTCGCTGCGCCGGCCAGCCCTCGAGGACCTGCTCCTAGGTTCAGAAGCGAACCTCACGTGCACAC…	CHR24	83497692	83499069	-	GB:AQIB01044765.1
IgG1	CCTCCACCAAGGGCCCATCGGTCTTCCCCCTGGCGCCCTCCTCCAGGAGCACCTCCGAGAGCACAGCGGCCCTGGGCTGCCTGGTCAAGGACTACTTCCCCGAACCCGTGACTGTGTCGTGGAACTCAGGCTCCCTGACCAGCGGCGTGCACACCTTCCCAGCTGTCCTACAGTCCTCCGGGCTCTACTCCCTCAGCAGCGTGGTGACCGTGCCCTCCAGCAGCTTGGGCACCCAGACCTACACCTGCAACGTAAACCACAAGCCCAGCAACACCAAGGTGGACAAGAGAGTTGAGATCAAAACATGTGGTGGTGGCGGCAAACCTCCCACGTGCCCACCATGCCCAGCACCTGAACTCCTGGGGGGACCGTCAGTCTTCCTCTTCCCCCCAAAACCCA…	PART12/4.0.3 Newbler				homology: rhesus IgG1 (AY292507)
1 CHR24 corresponds to the chromosome 24 from the assembly of C. Sabaeus 1.0 released on 13th Jun, 2013.
2 The start and end site corresponds to the first and last nucleotide acid of Ig gene segments, excluding the leader or rearrangement signal sequences (RSS).
