# Supplementary material for: Envelope-specific B-cell populations in African green monkeys chronically infected with simian immunodeficiency virus
Source: Nat Commun. 2016 Jul 6;7:12131. doi: 10.1038/ncomms12131 (PMC4935802; doi:10.1038/ncomms12131)
Supplement: Supplementary Data 2 — AGM kappa chain functional germline genes [file ncomms12131-s3.xlsx]

## Sheet: AGM_VK
Supplementary Data 2. AGM kappa chain functional V germline genes
Gene ID	Closest human VK gene	Homology (%)	Sequence	Chromosone	Start	End	Reading	NOTE1
AGMKV4-1*01 F 1	IGKV4-1*01 F	94.6	GACATTGTGATGACCCAGTCTCCAGACTCCCTGGCTGTGTCTCTGGGAGAGAGGGTCACCATCAACTGCAAGTCCAGCCAGAGTCTTTTATACAGCTCCAACAATAAGAACTACTTAGCCTGGTATCAGCAGAAACCAGGACAGGCTCCTACGCTGCTCATTTCCTGGGCATCTACCCGGGAATCCGGGGTCCCTAACCGATTCAGTGGCAGCGGGTCTGGGACAGATTTCACTCTCACCATCAGTGGCCTGCAGGCTGAAGATGTGGCAGTTTATTACTGTCAGCAGCATTATAGCTCTCCTCT	CHR14 2	17889377 3	17889681	-
AGMKV1-6*01 F	IGKV1-27*01 F	86.7	GATATCCAGTTGACCCAGTCTCCAACCTTCCTGTCTGCATCTGTAGGAGACAGAGCCACCATCGCTTGCCGGGCGAGTCAAAGCATTAACAAAGGATTAGCCTGGTATCAGCAGAAGCCAGGGAAAGTGCCTAAGCTGCTGATTTCTTATGCATCCGATTTGTACACCGGTGTGCCATCTCGGTTCAGTGGCAGTGGATCTGGGACAGATTTCACGCTCACCATCAGTAGCCTGCAGCCTGAAGATGCTGCAACTTATTATTGTTTCCAGTATAATAGTTACCCTCT	CHR14	17827159	17827445	-
AGMKV3-11*01 F	IGKV3D-7*01 F	91.4	CAAGTTATATTGACACAGTCTCCAGCCACCCTGTCTTTGTCTCCAGGGGAAAGAGCCACTCTCTCCTGCAGGGCCAGTCAGAGTGTTAGCAGCTACTTAGCCTGGTACCAGCAGAAACCTGGGCAGGCTCCCAGGCTCCTCATCTACAGTGCGTCCAGCAGGGCCACTGGCATCCCAGACAGGTTCAGTGGCAGCGGGTCTGGGACAGAGTTCACCCTCACCATCAGCAGCCTGGAGCCTGAAGATGTTGGAGTTTATCACTGCTATCAGTATTACAGCGGGTACCC	CHR14	17778409	17778695	-
AGMKV5-12*01 F	IGKV5-2*01 F	91	GAAACAATACTCACACAGTCTCTGGCATTTGTGTCAGCGACTCCAGGAGACAAAGTCACCATCTCCTGCAAAGCCAGCCAAGACATTGATGATGATATGAACTGGTACCAACAGGAACCAGGAGAAGCTCCTAAACTCATTATTAAAGATGCTACTACTCTCGTTTCTGGAATCCCACCTCGATTCAGTGGTGGCAGGTATGGAGTAGATTTTACTCTCACAATTAATAATGTAGAATCTGAGGATGCTGCATATTACTTCTGTCAACAACATGATAATTTCCCTCT	CHR14	17769612	17769898	-
AGMKV3-13*01 F	IGKV3-NL5*01 F	75.2	GAAATTGTGCTGACACAGTCTCCAACATCCATGGCTGTCTCCCAAGGAGAAAGAGTCACCATCTCCTGCACGGCCAGCTCAAGTATAAGCACCAGCTACTTGCACTGGTACCAACAGAAGCCAGGATTCCCTCCAAGGCTTCTTGTCTATACAACATCAAGTCTGGCTTCTGGAGTCCCAGCCAGGTTCAGTGGCAGCGGTTCTGGGACCTCTTACACGCTCACAATCAGCAGCATGGAGGCTGAAGATGCTGCAAACTATTACTGTCAGCAGGGGAGTAGCATTCCACC	CHR14	17762222	17762511	+
AGMKV7-14*01 F	IGKV7-3*01 P	96.6	GACATTGTGCTGACCCAGTCTCCAGCCTCTTTGGCCGTGTCTCCGGGGCAGAAGGCCACCATCACCTGCAGAGCCAGTGAGAGTGTCAGTCTCTTCGGAATAAACTTCATTCACTGGTATCAGCAGAAACCAGGACAACCTCCTAAACTCCTGATTTACCAAGCATCCAATAAAGACACTGGGGTCCCAGCCAGGTTCAGCGGCAGTGGGTCTGGGACCGATTTCACCCTCACAATTAATCCTGTGGAAGCTGATGATGCTGCAAATTATTACTGTCTGCAGAGTAAGACTTCTCCTCC	CHR14	17744294	17744592	+
AGMKV2-15*01 F	IGKV2-4*01 P	92.9	GATATTGTGATGATCCAGAATCCACTCTCCCTGCCTGTCCCTCCTGGACAGCCGGCCTCCATCTCCTGCAGGTCTAGTCAGAGCTTCCTGCATAGTGACGGAAATACCTATTTGGATTGGTACCTGCAGAAGCCAGGCCAGTCTCCACGGCTTCTTATCTACACAATTTCTCGCAAATTCTATGGAGTCCCAAGCAGGTTCAGTGGCAGCAGGTCAGGGACAGGTTTCACACCTAAATTCAGCAAGGTGGAGGCTGAGGATATTGGAGTTTATTGCTGTGAACAGGGTCTGCAAGGTCCTCA	CHR14	17729302	17729603	+
AGMKV3-18*01 F	IGKV3D-15*01 F	92.5	GAAACAGTGGTGACGCAGTCTCCAGCCACCCTGTCTTTGTCTCCAGGGGAAAGAGCCACTGTCTCCTGCAGGACCAGTCAGAGTGTCAGCAACAGGTTAGCCTGGTACCAGCAGAAACCTGGGCAGGCTCCCAGGCTCCTCATCTATGGTGCATCCAACAGGGCCACTGGCATCCCAGCCAGGTTCAGTGGCAGCGGGTCTGGGACAGACTTCACTCTCACCATCAGCAGCCTGGAGCTTGAAGATGCTGCAGTTTATTACTGTCAGCAGGATAATGACTGGAAAC	CHR14	17701067	17701352	+
AGMKV1-20*01 F	IGKV1-9*01 F	94.3	GACATCCAGATGACCCAGTCTCCATCTTCCCTGTCTGCATCTGTAGGAGACAGAGTCACCATCACTTGCCAAGCCAGTCAGGGCATTAGCAATTATTTAGCCTGGTATCAGCAGAAACCGGGGAAAGCCCCTAAGCCCCTGATCTATAAGGCATCCACTTTGGAAAGTGGGGTCCCATCAAGGTTCAGCGGCAGTGGATCTGGGACGGAATTCACTCTCACCATCAGCAGCCTGCAGCCTGAAGATTTTGCAACTTATTACTGTCAACAGCGTAATAGTTACCCTCC	CHR14	17680031	17680317	+
AGMKV1-21*01 F	IGKV1-9*01 F	95.3	GACATCCAGATGACCCAGTCTCCATCTTCCCTGTCTGCATCTGTAGGAGACAGAGTCACCATCACTTGCCAAGCCAGTCAGGGCATTAGCAATTATTTAGCCTGGTATCAGCAGAAACCAGGGAAAGCCCCTAAGCTCCTGATCTATTACGCATCCACTTTGCAAAGTGGGGTCCCATCAAGGTTCAGCGGCAGTGGATCTGGGACAGAATTCACTCTCACCATCAGCAGCCTGCAGCCTGAAGATTTTGCCACTTATTACTGTCAACAGCATAATAGTAACCCTCC	CHR14	17663693	17663979	+
AGMKV3-22*01 F	IGKV3-NL5*01 F	93.9	GAAATAGTGATGACGCAGTCTCCAGCCACCCTGGCTTTGTCTCCAGGGGAAAGAGCCACCCTCTCCTGCAGGGCCAGTCAGAGTGTCAGCAGCAGGTTAGCCTGGTACCAGCAGAAACCTGGGCAGGCTCCCAGGCTCCTCATCTATGATGCATCCAGCAGGGCCACTGGCATCCCAGACAGGTTCAGTGGCAGCGGGTCTGGGACAGACTTCACTCTCACCATCAGCAGCCTGGAGCCTGAAGATGTTGCAGTTTATTTCTGTCAGCAGGAGAGTAACTGGTCTCA	CHR14	17652954	17653240	+
AGMKV1-23*01 F	IGKV1-5*03 F	93.6	GACATCCAGATGAGCCAGTCTCCTTCCTCCCTGTCTGCTTCTGTAGGAGACAGAGTCACCATCACTTGCCATGCCAGTCAGGGTATTAGCAGCTGGTTAGCCTGGTATCAGCAGAAACCAGGGAAAGCCCCTAAGCTCCTGATCTATAAGGCGTCCAGTTTACAAAGTGGGGTCCCATCAAGGTTCAGTGGCAGTGGATCTGGCACAGATTTTACTCTCACCATCAGCAGCCTGCAGCCTGAAGATTTTGCAACTTATTACTGTCTACAGTATGATAGTAACCCTCC	CHR14	17648512	17648798	+
AGMKV1-25*01 F	IGKV1-16*01 F	93.9	GACATCCAGATGACCCAGTCTCCATCATCCCTGTCTGCATCGGTAGCAGACAGAGTCACCATCACTTGTCGGGAGAGTCAGGGCATTAGCAATAATTTAGCCTGGTATCAGCAGAAACCAGGGAAAGCCCCTAAGCTCCTGATCTATTATGCAACCACTTTGCAAAGTGGGGTCCCATCAAGGTTCAGCGGCAGTGGATCTGGGACAGAATTCACTCTCACCATCAGCAGCCTGCAGCCTGAAGATTTTGCAACTTATTACTGTCAACAGTCTAAAAGTNACCCTCC	CHR14	17605356	17605642	+
AGMKV3-27*01 F	IGKV3D-7*01 F	93.2	GAAATTGTAATGACGCAGTCTCCAGCCACCTTGGCTTTGTCTCCAGGGGAAAGAGCCACCCTCTCCTGCAGGACCAGTCAGAGTGTTAGCAGCAGGTTAGCCTGGTATCAGCAGAAACCTGGGCAGGCTCCCAGGCTCCTCATCTATGATGCATCCAGCAGGGCCACTGGCATCCCAGACAGGTTCAGTGGCAGTGGGTCTGGAACAGAGTTCACTCTCACCATCAGCAGCCTGGAACCTGAAGATGTTGGAGTTTATTACTGTCAGCAGGATTATAGCTGGCCTCC	CHR14	17578457	17578743	+
AGMKV1-28*01 F	IGKV1-12*01 F	93.9	GACATCCAGATGACCCAGTCTCCATCCTCCCTGTCTGCATCTGTAGGAGACAAAGTCACCATCACTTGCCATGCCAGTCAGGGTATTAGCAGTTGGTTAGCCTGGTATCAGCAGAAACCAGGGAAAGCCCCTAAGCTCCTGATCTATAAGGCGTCCAGTTTGCAAAGTGGGGTCCCATCAAGGTTCAGCGGCAGTGGATCTGGGACAGATTTCACTCTCACCATCAGCAGCCTGCAGCCTGAAGATTTTGCAACTTATTACTGTCAACAGATTACCAGTGCCCCTCC	CHR14	17562252	17562538	+
AGMKV1-29*01 F	IGKV1-9*01 F	92.8	GACATCCAGATGACCCAGTCTCCATCCTCCCTGTCTGCATCTGTAGGAGACACTGTCACCATCACTTGCCCGGCAAGTCAGGGCATTAGCAGTTATTTAAATTGGTATCAGCACAAACCGGGGAAAGCCCCTAAGCTCCTGATCTATTATGCAACCACTTTGCAAAGTGGGGTCCCATCAAGGTTCAGCGGCAGTGGATCTGGGACAGAATTCACTCTCACCATCAGCAGCCTGCAGCCTGAAGATTTTGCCGCTTATTACTGTCAACAGTATAAAAGTTTACCTCC	CHR14	17555808	17556094	+
AGMKV3-32*01 F	IGKV3D-15*01 F	92.1	GAAATAGTGATGACACAGTCTCCAGCCACCCTGTCTTTGTCTCCAGGGGAAACAGCCACCCTCTCCTGCAAGACCAGTCAGAGTGTTGGCAGCAAGTTAGCCTGGTACCAGCAGAAACCTGGGCAGGCTCCCAGGCTCCTCATCTATGGTGCATCCAGCAGGGCCACTGGCATCCCAGCCAGGTTCAGTGGCAGTGGGTCTGGAACAGACTTCACTCTCGCCATCAGCAGCCTGGAGCCTGAAGATGTTGGAGCTTATTACTGTCAGGAGACTAGTAGCTTATCTCC	CHR14	17509865	17510151	+
AGMKV1-33*01 F	IGKV1-16*01 F	94.5	GACATTCAGATGACCCAGTCTCCATCTTCCCTGTCTGCTTCTGTAGGAGACAGAGTCACCATCACTTGTCGGGCGAGTCAGGGCATTAGCAATAATTTAGCCTGGTATCAGCAGAAACCGGGGAAAGCCCCTAAGCTCCTGATCTATGATGCAACCACTTTGCAAAGTGGGGTCCCATCAAGGTTCAGCGGCAGTGGATCTGGGACAGAATTCACTCTCACCATCAGCAGCCTGCAGCCTGAAGATTTTGCAACTTATTACTGTCAACAGTATAATAGTTACCCTCC	CHR14	17490527	17490813	+
AGMKV1-34*01 F	IGKV1-17*01 F	93.6	GACATCCAGATGACCCAGTCTCCATCCTCCCTGTCTGCTTCTGTAGGAGACAGAGTCACCATCACTTGCCGAGCCAGTCAGGGCATTAGCAATGCTTTAGCCTGGTATCAGCAGAAACCAGGGAAAGTCCCTAAGCTCCTGATCTATGCTGCATCCAGTTTGCAAAGTGGGCTGCCTTCAGGGTTCAGCGGCAGTGGATCTGGGACAGAATTCACTCTCACCATCAGCAGCCTCCAGCCTGAAGATTTTGCAACTTATTACTGTCAACAGGGTTATAGTACCCCTCC	CHR14	17478844	17479130	+
AGMKV3-36*01 F	IGKV3-11*01 F	92.1	GAAATTGTGTTCACCCAGTCTCCAGCCACCCTGTCTTTGTCTCCAGGAGAAAGAGCCACCCTCTCCTGCAGGGCCAGTCAGAGTGTTGGCAGCAGCTTAGCCTGGTACCAGCAGAAATCTGGGCAGGCTCCCAGGCTCCTCGTCTATCATGCATCCAGCAGGGCCACTGGCATCCCAGCCAGGTTCAGTGGCAGCGGGTCTGGGACAGACTTCACTCTCACCATCAGCAGCCTGGAGCCTGAAGATGTTGGAGTTTATTACTGTCAGAAGTATAATGACTGGCCTCC	CHR14	17435709	17435995	+
AGMKV1-37*01 F	IGKV1-17*01 F	92.5	GACATCCAGATGACCCAGTCTCCATCATCCCTGTCTGTTTCTGTAGGAGACAGAGTCACCATCACTTGCAGGGCAAGTCAGGGCATTAGCAATTATTTAAGTTGGTATCAGCAGAAACCAGGAAAAGCTCCTAAGCTTCTGATCTATTCTGCATCCAGTTTGGAAAGTGGGGTCCCATCAAGGTTCAGCGGCAGTGGATCTGGGACAGATTACACTCTCACCATCAGCAGCCTGCAGCCTGAAGATTTTGCAGCTTATTACTGTCTACAGTATCAGAGTATTCCTCC	CHR14	17425196	17425482	+
AGMKV1-39*01 F	IGKV1-9*01 F	96.8	GACATTCAGTTGACCCAGTCTCCATCCTCCCTGTCTGCATCTGTAGGAGACAGAGTCACCATCACTTGTCGGGCGAGTCAGGGCATTAGCAGTTATTTAGCCTGGTATCAGCAAAAACCAGGGAAAGCCCCTAAGCTCCTGATCTATGATGCATCCAATTTGCAAAGTGGGGTTCCATCAAGGTTCAGCGGCAGTGGATCTGGGACAGAATTCACTCTCACCATCAGCAGCCTGCAGCCTGAAGATTTTGCAACTTATTACTGTCAACAGCGTAATAGTTTACCTCC	CHR14	17401015	17401301	+
AGMKV3-41*01 F	IGKV3D-15*01 F	91.4	GAAATTGTGATGACGCAGTCTCCAGCCACCCTGTCTTTGTCTCCAGGGGAAACAACCACCCTCTCCTGCAGCGCCAGTCAGAGTGTTGGCAGCTACTTAGCCTGGTACCAGCAGAAACCTGGGCAGGCACCCAAGCTCCTCATCCATAGTGCATACTTCAGGGCCACTGGCATCCCAGACAGGTTCAGTGGCAGCGGGTCTAGGACAGTGTTCACTCTCACCATCAGCAGCCTGGAGCCTGAAGATGTTGGAGTTTATTACTGTCAGCAGTATAATGACTTGCCTCC	CHR14	17362295	17362581	+
AGMKV3-44*01 F	IGKV3D-15*01 F	95.7	GAAATTGTGATGACGCAGTCTCCAGCCACCCTGTCTTTGTCTCCAGGAGAAAGAGCCACCCTCTCCTGCAGGGCCAGTCAGAGTGTTAGCAGCTACTTAGCCTGGTACCAGCAGAAACCTGGGCAGGCTCCCAGGCTCCTCATCTATGGTGCATCCAGCAGGGCCACTGGCATCCCAGACAGGTTCAGTGGCAGTGGGTCTGGAACAGAGTTCACTCTCACCATCAGCAGCCTGGAGCCTGAAGATGTTGGAGTTTATTACTGTCAGCAGTATAATAACTGGAACC	CHR14	17332257	17332542	+
AGMKV1-45*01 F	IGKV1-17*01 F	95.3	GACATCCAGATGACCCAGTCTCCATCTTCCCTGTCTGCATCTGTAGGAGACAGAGTCACCGTCACTTGCAGGGCAAGTCAGGGCATTAGCAATTATTTAAGTTGGTATCAGCAGGAACCAGGAAAAGCCCCTAAGCTCCTGATCTATGCTGCATCCAGTTTGGAAAGTGGGGTCCCATCAAGGTTCAGCGGCAGTGGATCTGGGACAGAATTTACTCTCACCATCAGCAGCCTGCAGCCTGAAGATTTTGCAACTTATTACTGTCTACAGCATAATAGTCACCCTCC	CHR14	17317584	17317870	+
AGMKV1-46*01 F	IGKV1-17*03 F	93.6	GACATCCAGATGACCCAGTCTCCATCTTCCTTATCTGCATCTGTAGGAGACAGAGTCACCATCACTTGTCGGGCTAGTCAGACCATTAGCAGTTATTTAGCTTGGTATCAGCAGAAACCAGGGAAAGTACCTAAGCTCCTGATCTATGCTGCATCCAGTTTGGAAAGTGGGATCCCATCTCGGTTCAGTGGCAGTGGATCTGGGACAGAATTCACTCTCACCATCAGCAGCCTGCAGCCTGAAGATTTTGCAACTTATTACTGTCAACAGCATAATAGTCACCCTCC	CHR14	17297162	17297448	+
AGMKV1-48*01 F	IGKV1-27*01 F	91.8	GACATACAGATGACCCAGTCTCCATCCTCCCTGTCTGCATCTGTAGGAGACAGAGTCACCATCACTTGCCAGGCAAGTCAGAGCTTTAGTAGTAGTTTAGCCTGGTATCAGCAGAAACCAGGGAAAGCCCCTAAGCTCCTGATCTATGCTGCATCCAGTTTGCAATCTGGGGTTCCTTCGAGGTTCAGTGGCAGTAAGGCTGGGACAGATTTCACTCTCACCATCAGCAGCCTGCAGCCTGAAGATGTTGCAACTTATTACTGTCAACAGTATTACAGTACCCCTCC	CHR14	17281972	17282258	+
AGMKV6-49*01 F	IGKV6D-41*01 ORF	95.7	GATATTGTGATGACTCAGTCTCCAGCCTTCGTCTCTGTGACTCCAGGGGAGAAAGTCACCATCACCTGCCAGGCCAGTGAGGGCATTAGCAATTACTTACACTGGTACCAGCAGAAACCAGATCAAGCCCCAAAGCTCCTCATCCAGTATGCTTCCCAGTCCATCTCAGGGGTCCCCTCGAGGTTCACTGGCAGTGGATCTGGGACAGATTTCACATTTACCATCAGTAGCCTGGAAGTTGAAGATGCTGCAACATATTACTGTCAGCAGGGCAATAAGCACCCTCA	CHR14	17265743	17266029	+	Non canonical V-HEPTAMER: CACTGTG instead of CACAGTG
AGMKV2-50*01 F	IGKV2-29*03 F	90.5	GATATTGTGATGATCCAGACTCCACTATCCCTGCCCGTCACCCCTGGAGAGCCGGCCTCCATCTCCTGCAGGTCTAGTCAGAACCTCCTGCATAGTGATGGAAACACTTATTTGCACTGGTACCTGCAGAAGCCAGGCCAGTCTCCACAGCTCCTGATTTATGGGGGTTCCAACCGTTTTGCTGGAGTGCCAGATAGGTTCAGTGGCAGTGGGTCAGCCACTGATTTCACAATGAAAATCAGCCGAGTGGAGGCCAAGGATGTTGGGGTTTATTACTGCATGCAAGGTATACAGTTTCCTCC	CHR14	17252174	17252475	+
AGMKV3-53*01 F	IGKV3-20*01 F	96.1	GAAATTGTGTTGACGCAGTCTCCAGCCACCCTGTCTTTGTCTCCAGGGGAAACAGCCACCCTCTCCTGCAGGGCCAGTCAGAGTGTTGGCAGCAGCTTAGCCTGGTACCAGCAGAAACCTGGCCAGGTTCCCAGGCTCCTCATCTATGGTGCATCCAGCAGGGCCACTGGCATCCCAGACAGGTTCAGTGGCAGCGGGTCTGGGACAGAGTTCACCCTCACCATCAGCAGCCTGCAGCCTGAAGATTTTGCAGTGTATTACTGTCAGAAGTATAGTAGCTCCCCTCC	CHR14	17220825	17221111	+
AGMKV6-55*01 F	IGKV6-21*02 F	96.8	GAAATTGTGCTGACTCAGTCTCCAGCCTTTCGGTCTGTGACTCTAAAGGAGAAAGTCACCATCACCTGCCAGGCCAGTCAGAGCATTGGTAGTAGCTTACACTGGTACCAGCAGAAACCGGATCAGTCTCCAAAGCTCCTCATCAAGTATGCTTCCCAGTCCATCTCAGGGGTCCCCTCAAGGTTCAGTGGCAGTGGATCTGGGACAGATTTCACTCTCACCATCAATAGCCTGGAAGCTGAAGATGCTGCAACGTACTACTGTCAGCAGAGTAGTAGTTTCCCTCA	CHR14	17194382	17194668	+	Non canonical V-HEPTAMER: CACTGTG instead of CACAGTG
AGMKV2-58*01 F	IGKV2-30*02 [F]	91.5	GATGTTGTGATGACTCAGTCTCCACTCTCCCTGCCCGTCACACCTGGAGAGCCGGCCTCCATCTCCTGCAGGTCTAGTCAGAGTCTCCTGCATAGTAGTGGAAACACCTACTTGAGTTGGTTTCAGCAGAAGCCTGGTCAGTCTCCAAGGCGCCTCATTTATAAGGTTTCTAATCGGGACTCTGGGGTCCCAGACAGATTCACTGGCAGTGGGGCAGGGACAGATTTCACACTGAAAATCAGCAGGGTGGAGGCTGAGGATGTCGGGGTTTATTACTGCATGGAAGGTACACATCATCCTCG	CHR14	17178035	17178336	+
AGMKV2-63*01 F	IGKV2-30*02 [F]	91.5	GATGTTGTGATGACTCAGTCTCCACTCTCCCTGCCCGTCACACCTGGAGAGCCGGCCTCCATCTCCTGCAGGTCTAGTCAGAGTCTCCTGCATAGTAGTGGAAACACCTACTTGAGTTGGTTTCAGCAGAAGCCTGGTCAGTCTCCAAGGCGCCTCATTTATAAGGTTTCTAATCGGGACTCTGGGGTCCCAGACAGATTCACTGGCAGTGGGGCAGGGACAGATTTCACACTGAAAATCAGCAGGGTGGAGGCTGAGGATGTCGGGGTTTATTACTGCATGGAAGGTACACATCATCCTCG	CHR14	17118580	17118881	+
AGMKV2-66*01 F	IGKV2-28*01 F	91.5	GATATAGTGATGACCCAGACTCCACTCTCTCTGCCCGTCACCCTTGGAGAGCCGGCCTCCATCTCCTGCAGGTCTAGTCAGAGCCTTGTATACAGTGATGGAAAAACCTATTTGGATTGGTACCTGCAGAAGCCGGGCCAGTCTCCACAGCTCCTGATCTATTATGGTTCTAATCGGGCCTCCGGGGTCCCCGACAGGTTCAGTGGCAGTGGGTCAGGGACAGATTTTACACTGAAAATCAGCAGCGTGGAGGCTGAGGACGTAGGGGTTTATTACTGCATGCAAGCTATACAAACTCCTCC	CHR15	17072982	17073283	+
AGMKV2-68*01 F	IGKV2-30*02 [F]	94.6	GATGTTGTAATGACTCAGTCTCCACTCTCCCTGCCCGTCACCCCTGGACAGCCGGCCTCCATCTCCTGCAGGTCTAGTCAAAGCCTTGTACACAGTGATGGAAAAACCTACTTGAATTGGTTTCAGCAGAAGCCAGGCCAACCTCCAAGGCGCCTAATTTATCAGGTTTCTAGCCGGGACTCTGGGGTCCCAGACAGATTCAGCGGCAGTGGGGCAGGGACAGATTTCACACTGAAAATCAGCAGAGTGGAGGCTGAGGATGTTGGAGTTTATTACTGCGTGCAAGGTGCACAGGTTCCTCC	CHR14	17043069	17043370	+
AGMKV2-69*01 F	IGKV2-30*02 [F]	94.2	GATGTTGTGATGACTCAGTCTCCACTCTCCTTGCCTGTCACCCTTGGACAGCCGGTCTCCATCTCCTGCAGGTCTAGTCAAAGCCTTGTACACAGTGATGGGAAAACCTACTTGAATTGGTTACAGCAGAAGCCAGGCCAACCTCCAAGGCTCCTAATTTATCAGGTTTCTAACCGGTACTCTGGGGTCCCAGACAGATTCAGCGGCAGTGGGGCAGGGACAGATTTCACACTGAAAATCAGCAGAGTGGAGGCTGAGGATGTCGGGGTTTATTACTGCATGCAAGGTACACACTTTCCTCC	CHR14	17034643	17034944	+
AGMKV2-71*01 F	IGKV2-30*01 F	89.5	GATGTTGTAATGACTCAGTCTCCACTCTCCCTGCCAGTCACCCATGGACAGCCGCTCTCCATCTCGTGCAGGTCTAGTCAAAGCCTTGTAAACAGTGATGGCAACACCTACTTGTCTTGGTTACAGCAGAAGCCAGGTCAACCTCCAAGGCCCCTCATTTATCAGGTTTCTAATCGGCACTCTGGGGTCCCAGACAGATTCAGCGGCAGTGGCGCAGGGACAGATTTCACAATGAAAATCAGCAGAGTGGAGGCTGAGGATGTAGGCGTTTATTACTGCCTGCAAGCTACATACCGTCCTCC	CHR14	17018714	17019015	+
AGMKV2-74*01 F	IGKV2-30*02 [F]	93.2	GATGTTGTGATGACTCAGTCTCCACTCTCCCTGCCCGTCACCCCTGGACAGCCGGCCTCCATCACCTGCCGGTCTAGTCAGAGCCTCCTGCATAGTAATGGAAACACTTACTTGAATTGGTTTCTGCAGAAGCCAGGCCAACCTCCAAGGCGCCTAATTTATACGGTTTCTAACCGGGACTCTGGGGTCCCAGACAGATTCAGCGGCAGTGGGGCAGGGACAGATTTCACACTGAAAATCAGCAGAGTGGAGGCTGAGGATGTCGGGGTTTATTACTGCATGCAAGTTACACCCGTTCCCCC	CHR14	16995442	16995743	+
AGMKV1-75*01 F	IGKV1-33*01 F	93.9	GACATCCAGATGACGCAGTCTCCATCCTCCCTATCTGCATCTGTAGGAGACAGAGTCACCATCACTTGCCGGGCGAGTCAGGGCATTAACAATTATTTAAGTTGGTATCAGCAGAAACCAGGGAAAGCCCCTAAGCCCCTGATCTATTATGCATCCAGTTTGGAAACAGGGGTCCCATCAAGGTTCAGTGGCAGTGGATCTGGGCCAGATTATACTCTCACCATCAGCAGTCTGCAGCCTGAAGATATCGCAACATATTACTGTCAACAGTATGATAATTTCCCTCC	CHR14	16992566	16992852	+
AGMKV2-76*01 F	IGKV2-40*01 F	89.8	GACGTTGTGATGACCCAGACTCCACTCTCCCTGCCTGTCACCCCTGGAGAGCCCGCCTCGATCTCCTGCAGGTCTAGTCAGAGCGTACTGCATAGTAATGGAAACACCTATTTGGAGTGGTACCTGCAGAAGCCAGGCCACTCTCCACGCCTCCTGATCTATAAAGTTACCAAACGGGAATCTGGGGTCCCAGACAGGTTCAGTGGCAGTGGGTCAGGCACAGATTTCACACTGAAAATCAGCAGGGTGGAGCCTGAGGATGTTGGAGTTTACTACTGCATGCAAGGTACAAAGCTCCCT	CHR14	16962614	16962913	+
AGMKV1-83*01 F	IGKV1-17*01 F	90	GACATCCAGATGACCCAGTCTCCATCCTCCCTGTCTGCATCTGTAGGAGACAGAGTCACCATCTCTTGCCGGGCAAGTCAGAACATTTATAGTAATTTAGCGTGGTATCAGCAGAAACCCGGGAAAACTCCTAAGCTCCTGATCTATGCTGCATCCAGTTTGCAAAGTGGGATTCCCTCTCGGTTCAGCGGCAGTGGATCTGGGACAGATTTCACCCTCACCATCAGCAGCCTGCAGCCTGAAGATTATGCAACTTATTACTGTCAGCATCATTATGGTACCCCTCC	CHR14	16878808	16879094	+
AGMKV2-88*01 F	IGKV2-40*01 F	92.9	GATATTGTGATGACCCAGATTCCACTCTCCCTGCCCGTCACCCCTGGAGAGCCGGCCTCCATCTCCTGCAGGTCTAGTCAGAGCCTCCTGCATAGTGGTGGAAAAACCTATTTGTATTGGTACCTGCAGAAGCCGGGCCAGTCTCCACAGCTCCTGATCTATGAGCTTTCCAACCGGGCCTCAGGAGTCCCTGACAGGTTCAGTGGCAGTGGGTCAGGCACTGATTTCACCCTGAAAATCAGCGGCGTGGAGGCTGAGGATGTTGGGGTTTATTACTGCATGCAAGGTATACAGCTTCCTCC	CHR14	16835699	16836000	+
AGMKV2-90*01 F	IGKV2-40*01 F	92.9	GATATTGTGATGACTCAGACTCCACTCTCCCTGCCTGTCACCCCTGGAGAGCCGGCCTCCATCTCCTGCAGGTCTAGTCAGAGCCTCCTGCATAGTAATGGATACACCTATTTGGACTGGTACGTGCAGAAGCCAGGCCAGTCTCCACAGCTCCTGATCTATTTGGTTTCCAGCCGGGCTTCTGGAGTCCCAGACAGGTTCAGTGGCAGTGGGTCAGGCACTGATTTCACCCTGAAAATCAGCCGGGTGGAGGCTGAGGATGTTGGGGTTTATTACTGCATGCAAGGTACACAGCTTCCTCC	CHR14	16800119	16800420	+
AGMKV1-91*01 F	IGKV1-NL1*01 F	88.5	GACATCCAGATGACCCAGTCGCCATCTTCTCTGTCTGCATCTGTAGGAGACAGAGTGACCATTACTTGCCAGGGGAGTCAGAGCCTTAGCAATTTTTTAAATTGGTATCAGCAGAAACCAGGGAAAATTCCTAAGCTCCTGATCTATAGGGCATCCAGTTTGCAAAGTGGAATTCCCTCTCGGTTCAGCGGCAGTGGATCTGGGACGGATTACACTCTCACCATCAGCAGCCTGCAGCCTGAAGATTTTGCCACTTATTACTGTCAACAGGGTTATAGTTACCCTCC	CHR14	16784673	16784959	+
AGMKV2-92*01 F	IGKV2-40*01 F	93.2	GATATTGTGATGACCCAGACTCCACTCTCCCTGCCCGTCACCCCTGGAGAGCCGGCCTCCATCTCCTGCAGGTCTAGTCAGAGCCTCCTGCATAGTGATGGATACACCTATTTGTATTGGTACGTGCAGAAGCCAGGCCATTCTCCACAGCTCCTGATCTATTTGGTTTCCAACCGGGCTTCTGGAGTCCCAGACAGGTTCAGTGGCAGTGGGTCAGGCACTGATTTCACCCTGAAAATCAGCCGGGTGGAGGCTGAGGATGTTGGGGTTTATTACTGCTTGCAAGGTATACAGCTTCCTCC	CHR14	16773366	16773667	+
AGMKV2-95*01 F	IGKV2-40*01 F	93.9	GATATTGTGATGACCCAGACTCCATTCTCCCTGCCCGTCAACCCTGGAGAGCCGGCCTCCATCTCCTGCAGGTCTAGTCAGAGCCTCTCGGATAGTGATGGATACACCTATTTGTATTGGTACCTGCAGAAGCCAGGCCAGTCTCCGCAGCTCCTGATCTATTTGGGTTCCAACCGGGCCTCTGGAGTCCCAGACAGGTTCAGTGGCAGTGGGTCAGGCACTGATTTCACACTGAAAATCAGCCGGGTGGAGGCTGAGGATGTTGGGGTTTATTACTGCATGCAAGGTATACAGCTTCCTCC	CHR14	16741198	16741499	+
AGMKV1-99*01 F	IGKV1-17*01 F	91.8	GATATCCAGATGACCCAGTCTCTATCCTCCCTGTCTGCATCTGTAGGAGACAGAGTCACCATCACTTGCCGGGCAAGTCAGGGCATTAACAATGAGTTAGCCTGGTATCAGCAGAAACCAGGGAAAGCCCCTATGCTCCTGCTCTATTCTGGATCCAGTTTGCATACAGGGGTCCCATCTAGGTTCAGCGGCAGTGGATCTGGGACAGATTTCACTCTCGCCATCAGCAGCCTGCAGCCTGAAGATGTTGCACCTTATTACTGTCTACAGGATTATACTACCCCATC	CHR14	16708571	16708857	+
AGMKV2-101*01 F	IGKV2-40*01 F	91.5	GATATTGTGATGACCCAGACTCCACTCTCCCTGCCCGTCACCCTTGGAGAGCAGGCCTCCATCTCCTGCAGGTCTAGTCAGAGCCTTGTATACAGTGATGGAAAAACCTATTTGAATTGGTACCTGCAGAAGCCGGGCCAGTCTCCACAGCTCCTGATGTATTTGGTTTCCAAACGGGCCTCTGGAGTCCCAGACAGGTTCAGTGGCCGTGGGTCAGGCACTGATTTCACACTGAAAATCAGCAGGGTGGAGGCTGAGGATGTTGGGGTTTATTACTGCATGCAAGCTCTACGGTCTCCTCC	CHR14	16700497	16700798	+
AGMKV2-102*01 F	IGKV2-40*01 F	87.1	GACATTCTGTTGACCCAGACTCCACTGTCGCTGCCTGTCACACCTGGACAGCTGGCCTCCATCTCCTGCAGGTCCAGTCAGAGCCTCCTGCATAGTAATGGAAACACCTACTTACATTGGTACCTGCAGGAGCCAGGCCAGTCTCCACAGCTCTTGATTTATGAGGTTTCCAACCGGGCCTCTGGAGTCCCAGACAGGTTCAGTGGCAGTGGGTCAGACACTGATTTCACACTGAAAATCAACCTGGTGGAGGCTGAGGATGTTGGGGTTTATTACTGCATGCAACTACACAATGGCCCCC	CHR14	16695545	16695845	+
AGMKV2-105*01 F	IGKV2-40*01 F	93.6	GACATTGTGATGACCCAGACTCCACTCTCCCTGCCCGTCACCCCTGGAGAGCCAGCCTCCATCTCTTGCAGGTCTAGTCAGAGCCTCTTGGATAGTGATGATGGAAACACCTATTTGGATTGGTACCTGCAGAAGCCAGGCCAGTCTCCACAGCTCTTGATTTATGAGGTTTCCAACAGGGCCTCTGGAGTCCCAGACAGGTTCAGTGGCAGTGGGTCAGACACTGATTTCACACTGAAAATCAGCAGAGTAGAGGCTGAGGATGTTGGGGTTTATTACTGCATGCAAACTATAGAGTATCCTCC	CHR14	16675569	16675873	+
AGMKV2-110*01 F	IGKV2-40*01 F	90.2	GACATTGTGATGACCCAGACTCCACTCTTCCTGCCCGTCACCCCTGGAGAGCCAGCCTCCATCTCCTGCAGGTCTAGTCAGAGCCTCATGGATAGTGATGTTGGATTCACCTATTTGCATTGGTACCTGCAAATACCAGGCCAGTCTCCACAGCTCCTGATGTATTTTACTTCATACCGGGCCTCTGGAGTCCCAGACAGGTTCAGTGGCAGTGGGTCAGGCACTGATTTCACACTAGAAATCAGCAAGGTGGAGGCTGAGGATATTGGGGTTTATTATTGCATGCAAGGTAGAGAGCTTCCTCC	CHR14	16627820	16628124	+
AGMKV1-113*01 F	IGKV1-17*01 F	92.1	GACATCCAGATGACCCAGTCTCCATCCTCCCTGTCTGCATCTGTAGGAGACAGAGTCACCATCACTTGCCGGGCGAGTCAAGGCATTAACAAGGAGTTAAGCTGGTATCAGCAGAAACCAGGGAAAGCCCCTACACTCCTGATCTATGCTGCATCCAGTTTGCAGACGGGGGTCCCATCTCGGTTCAGCGGCAGTGGATCTGGGACAGATTTCACTCTCGCCATCAGCAGCCTGCAGCCTGAAGATGTTGCAACTTATTACTGTCTACAGGATTATACTACCCCATC	CHR14	16609789	16610075	+
AGMKV1-NL2*01 F	IGKV1-5*01 F	94.3	GACATCCAGATGACCCAGTCTCCTTCCTCCCTGTCTGCATCTGTGGGAGACAAAGTCACCATCACTTGCCAGGCAAGTCAGAGTATTAGCAGCTGGTTAGCCTGGTATCAGCAGAAACCAGGGAAAGCCCCTAAGCTCCTGATCTATAAGGCATCCAGTTTGGAAAGTGGGGTCCCATCAAGGTTCAGCGGCAGTGGATCTGGCACAGATTTCACTCTCACCATCAGCAGCCTGCAGCCTGAAGATTTTGCAACTTATTACTGTCAACAGCATAACAGTGCCCCTCC	CAEUN_KNOWN	15716076	15716362	+	GB: AQIB01156901.1
AGMKV2-NL5*01 F	IGKV2-30*02 [F]	94.2	GATGTTGTGATGACTCAGTCTCCACTCTCCCTGCCCGTCACCCCTGGACAGCCGGCCTCCATCTCCTGCAGGTCTAGTCAAAGCCTTGTACACAGTGATGGAAACACCTACTTGAGTTGGTTTCAGCAGAAGCCAGGCCAACCTCCAAGACTCCTGATTTATCAGGTTTCTAACCGGGACTCTGGGGTCCCAGACAGATTCAGCGGCAGTGGGGCAGGGACAGATTTCACACTGAAAATCAGCAGAGTGGAGGCTGAGGATGTTGGAGTTTATTACTGCGTGCAAGGTACAAAGGTTCCTCC	CAEUN_KNOWN	44825720	44826021	-	GB: AQIB01144263.1
AGMKV2-NL4*01 F	IGKV2-40*01 F	93.9	GATATTGTGATGACCCAGACTCCACTCTCCCTGCCCGTTACCCCTGGAGAGCCGGCCTCCATCTCCTGCAGGTCTAGTCAGAGCCTCCTGCATAGTAATGGATACACCTATTTGAACTGGTACCTGCAGAAGCCAGGCCAGTCTCCACTGCTCCTGATCTATTTGGTTTCCAACCGGGCCTCTGGAGTCCCAGACAGGTTCAGTGGCAGTGGGTCAGGCACTGATTTCACACTGAAAATCAGCAGAGTGGAGGCTGAGGATGTTGGGGTTTATTACTGCATGCAAGATATAAAGCTTCCTCC	CAEUN_KNOWN	30393887	30394188	+	GB: AQIB01158310.1
AGMKV1-43*01 [F]	IGKV1-17*01 F	92.1	GACATCCAGATGACCCAGTCTCCATCTTCCCTGTCTGCATCTGTAGGAGACAGAGTCACCATCACTTGCAGGGCAAGTCAGGGCATTAGCAATTATTTAAATTGGTATCAGCAGAAACCAGGAAAAGCTCCTAAGCTTCTGATCTATTCTGCATCCCGTTTGCAAAGTGGGGTCCCATCAAGGTTCAGCGGCAGTGGATCTGGGACAGAATTCACTCTCACCATCAGCAGCCTGCAGCCTGAAGATTTTGCTACTTATTATTGTGAACAGTTTAAAAATTACCTTTC	CHR14	17341498	17341784	+	Non canonical V-HEPTAMER: CACAGAG instead of CACAGTG
AGMKV1-52*01 [F]	IGKV1-NL1*01 F	88.2	GACATCCAGATGACCCAGTCTCCATCCTTCCTGTCTGCATCTGTAGGAGACAGAGTCACCATCACTTGCCAGGCAAGTCAGAGCATTAGCAATGATTTAGCCTGGTATCAGCAGAAACCAGGGAAATCCCCTACGCTCCTGATCTGTGATGCAACCAACCTGCACACCGGGGTCCCATCGTGGTTCAGTGGCAGTGGATCTGGGGCAGATTATTATCTCACCATCAGCAGCCTGGAGCTGGAAGATTTTGCAGCTTATTACTGTCAACAGGAGTACAGTTACCCTCC	CHR14	17226324	17226610	+	Non canonical V-HEPTAMER: CACGCTG instead of CACAGTG
AGMKV1-65*01 [F]	IGKV1-27*01 F	94.6	GCCATCCAGATGACCCAGTCTCCATCCTCCCTGTCTGCATCTGTAGGAGACAGAGTCACCATCACTTGCTGGGCGAGTCAGAGCATTGGTAGTAATTTAGCCTGGTATCAACAGAAACCAGGGAAAGTTCCTAAGCTCCTGATCTATGCTGCATCCACTTTGCAATCAGAGGTCCCATCTCGGTTCAGCGGCAGTGGATCTGGAACAGATTTCACTCTCAGCATCAGCAGCCTGCAACCTGAAGATGTTGCAACTTATTACTGTCAAAAGTGTGACAGTGCCCATCC	CHR14	17081387	17081673	+	Non canonical V-HEPTAMER: CACTGTG instead of CACAGTG
AGMKV1-77*01 [F]	IGKV1-33*01 F	93.6	GACATCCAGATGACCCAGTCTCCATCCTCCCTGTCTGCATCTGTAGGAGACAGAGTCACCATCACTTGCCATGCCAGTCAGGGTATTAGCAACTGGTTAGCCTGGTATCAACAGAAACCAGGGAAAGCCCCTAAGCTCCTGATCTATTACGCATCCAATTTGGAAACAGGGGTCCCATCAAGGTTTAGTGGAAGTAGATCTGGGACAGATTTCACTGTCACCATCAGCAGCCTGCAGCCTGAAGATATCGCAACATATTACTGTCAACAGTATGATAATTTCCCTCC	CHR14	16953054	16953340	+	Non canonical V-HEPTAMER: CACAATG instead of CACAGTG
AGMKV2-78*01 [F]	IGKV2-29*02 F	93.2	GATATTGTGATGACCCAGACTCCACTCTCCCTGCCCGTCACCCCTGGAGAGCCGGCCTCCATCTCCTGCAGGTCTAGTCAGAGCCTCCTGCATAGTAATGGAAATACCTATTTGTATTGGTACCTGCAGAAGCCAGGGCAGCCTCCACAGCTCCTAATCTATAGAGTTTCCAACCGGTTCTCTGGCGTGCCAGACAGGTTCAGTGGCAGTGGATCAGGCACAGATTTCACACTGAAAATCAGCCGGGTGGAGGCTGAGGATGTCGGGGTTTATTACTGCATGCAAGCTTTACAAACTCCTCC	CHR14	16932250	16932551	+	Non canonical V-HEPTAMER: CACATTG instead of CACAGTG
AGMKV2-82*01 [F]	IGKV2-29*02 F	92.5	GATATTGTGATGACCCAGACTCCACTCTCCCTGCCAGTCACCCCTGGAGAGCCGGCCTCCATCTCCTGCAGGTCTAGTCAGAGCCTCCTGCATAGTGATGGAAGAACCTATTTGTATTGGTACCTGCAGAAGCCAGGGCAGCCTCCACGGCTCCTAATTTATACAGTTTCCAACCGGTTCTCTGGGGTGCCAGACAGGTTCAGTGGCAGTGGATCAGGCACAGATTTCACACTGAAAATCAGCCGGGTGGAGGCTGAGGATGTTGGGGTTTATTACTGCATGCAAGCTTTACAAAATCCTCC	CHR14	16904557	16904858	+	Non canonical V-HEPTAMER: CACGTTG instead of CACAGTG
AGMKV2-85*01 [F]	IGKV2-40*01 F	92.3	GATATTGTGATGACCCAGACTCCACTCTCCCTGCCCGTCACCCCTGGAGAGCCGGCCTCCATCTCCTGCAAGTCTAGTCAGAGCCTCTTGGATAGTGATGATGGATACACTTATTTGGATTGGTACCTGCAGAAGCCAGGCCAGTCTCCACAGTTTCCGATCTATGATGTTTCAAGCCGGGCCTCTGGAGTCCCAGACAGGTTCAGTGGCAGTGGGTCAGGCACTGATTTCACACTGAAAATCAGCCGGGTGGAGGCTGAGGAGGTTGGGGTATATTACTGCGTAAAACGTATAGAGCTTCCTTC	CHR14	16865629	16865933	+	Non canonical V-HEPTAMER: AACAGTG instead of CACAGTG
AGMKV1-87*01 [F]	IGKV1-27*01 F	91.8	GACATCCAGATGACCCAGTCTCCATCCTCCCTGTCTGCATCTGTAGGAGACAGAGTCACCATCACTTGCCAGGCGAGTCAGGGCATTACTAATGATTTAGCCTGGTATCAGCAGAAACCAGGGGAAACTCCTAAGCTCCTGATCTATGAGGCATCCAGTTTGCAAAGTGGGATTCCCTCTCGGTTCAGCGGCAGTGGATCTGGGACCGATTTCACTCTCACCATCAGCAGCCTGCAGCCTGAAGATTTTGCAACTTATTATTGTCAACATTATTACAGTACCCCTCC	CHR14	16845183	16845469	+	Non canonical V-HEPTAMER: CACGGTG instead of CACAGTG
AGMKV2-97*01 [F]	IGKV2-40*01 F	92.5	GATATAGTGATGACCCAGACTCCACTCTCCCTGCCTGTCACCCCTGGAGAGCCGGCGTCCATCTCCTGCAGGTCTAGTCAGAGCCTCTTGGATAGTTATGGATACACTAATTTGAATTGGTACCTGCAGAAGCCAGGCCAGTCTCCACAGCTCCTGATCTATTTGGGTTCCAACCGGGCCTCTGGAGTCCCAGACAGGTTCAGTGGCAGTGGATCAGGCACTGATTTCACCCTGAAAATCAGCGGGGTGGAGGCTGAGGATGTTGGGGTTTATTACTGCATGCAAGGTATACAGCTTCCTCC	CHR14	16716715	16717016	+	Non canonical V-HEPTAMER: CACAGTA instead of CACAGTG
1 F: Functional; P: Pseudogene; ORF: Open Reading Frame; [F]: potentially functional.
2 CHR14 corresponds to the chromosome 14 from the assembly of C. Sabaeus 1.0 released on 13th Jun, 2013.
3 The start and end site corresponds to the first and last nucleotide acid of Ig gene segments, excluding the leader or rearrangement signal sequences (RSS).

## Sheet: AGM_JK
Supplementary Data 2. AGM kappa chain functional J germline genes
Gene ID	Closest human JK gene	Homology (%)	Sequence	Genomic location	Start	End	Reading	NOTE
AGMKJ-1*01 F 1	IGKJ1*01	97.37	GTGGACGTTCGGCCAAGGGACCAAGCTGGAAATCAAAC	CHR14 2	17912515 3	17912552	+
AGMKJ-2*01 F	IGKJ2*01	89.74	TGTACAGTTTCGGCCAGGGGACCAAAGTGGAGATCAAAC	CHR14	17912874	17912912	+
AGMKJ-3*01 F	IGKJ3*01	94.74	ATTCACTTTCGGCCCCGGGACCAAACTGGATATCAAAC	CHR14	17913183	17913220	+
AGMKJ-4*01 F	IGKJ4*01	100	GCTCACTTTCGGCGGAGGGACCAAGGTGGAGATCAAAC	CHR14	17913517	17913554	+
AGMKJ-5*01 F	IGKJ5*01	94.74	AATCACCTTTGGCCAAGGGACACGACTGGAGATTAAAC	CHR14	17913831	17913868	+
1 F: Functional; P: Pseudogene; ORF: Open Reading Frame.
2 CHR14 corresponds to the chromosome 14 from the assembly of C. Sabaeus 1.0 released on 13th Jun, 2013.
3 The start and end site corresponds to the first and last nucleotide acid of Ig gene segments, excluding the leader or rearrangement signal sequences (RSS).

## Sheet: AGM_CK
Supplementary Data 2. AGM kappa chain functional C genes
Isotype	Sequence	Chromosone	Start	End	Reading	NOTE
IgKC*01 F 1	GAGCTGTGGCTGCACCATCTGTCTTCATCTTCCCGCCATCTGAGGATCAGGTGAAATCTGGAACTGTCTCTGTTGTGTGCCTGCTGAATAACTTCTATCCCAGAGAGGCCAGCGTAAAGTGGAAGGTGGATGGTGCCGTCCAAACGGGTAACTCCCAGGAGAGTGTCACAGAGCAGGACAGCAAGGACAACACCTACAGCCTGAGCAGCACCCTGACGCTGAGCAGCACAGACTACCAGAGTCACAAGGTCTATGCCTGCGAAGTCACCCATCAGGGCCTGAGCTCGCCCCTCACCAAGAGCTTCAACAGAGAAGAGTGTTAG	CHR14 2	17916748 3	17917070	+
1 F: Functional; P: Pseudogene; ORF: Open Reading Frame.
2 CHR14 corresponds to the chromosome 14 from the assembly of C. Sabaeus 1.0 released on 13th Jun, 2013.
3 The start and end site corresponds to the first and last nucleotide acid of Ig gene segments, excluding the leader or rearrangement signal sequences (RSS).
