# Supplementary material for: Envelope-specific B-cell populations in African green monkeys chronically infected with simian immunodeficiency virus
Source: Nat Commun. 2016 Jul 6;7:12131. doi: 10.1038/ncomms12131 (PMC4935802; doi:10.1038/ncomms12131)
Supplement: Supplementary Data 3 — AGM lambda chain functional germline genes [file ncomms12131-s4.xlsx]

## Sheet: AGM_LV
Supplementary Data 3. AGM lamda chain functional V germline genes
Gene ID	Closest human VL gene	Homology (%)	Sequence	Genomic location	Start	End	Reading	NOTE
AGMLV4-9*01 F 1	IGLV4-3*01 F	90.5	CTGCCTGTGCTGACTCAGGCCCCGTCTGCATCTGCTTCGTTGGGAGCCTCTGTCAAGCTCACCTGCACCCTGAGCAGTGAGCACAGCAACTACTATATTATCTGGTATCAACAGAGACCAGGGAAGTCTCCTCGGTATATAATGAAGGTTAACAGCGATGGCACCCACAGCAAGGGGGACGGGATCCCCGATCGCTTCTTGGGCTCCAGTTCTGGGGTTGACCGCTACCTCACCATCTCCAACCTCCAGTCTGACGATGAGGCTGAGTATTACTGTGGAGAGTGCCACACAATTGATGGCCAGTACGGTTGAGC	CHR19 2	3141696 3	3142009	-
AGMLV2-15*01 F	IGLV2-8*01 F	95.1	CAGGCTGCCCCGACTCAGTCTCCCTCTGTGTCTGGGTCTGCTGGACAGTCGGTCACCATCTCCTGCACTGGAACCAGCAGTGACATTGGTGGTTATAACCGTGTCTCCTGGTACCAACAGCACCCAGGCAAAGCCCCCAAACTCATGATTTATGAGGTCAGTAAGCGGCCCTCAGGGGTCTCTGATCGCTTCTCTGGCTCCAAGTCTGGCAACACGGCCTCCCTGACCATCTCTGGGCTCCAGGCTGAGGACGAGGCTGATTATTACTGCAGCTCATATGCAGGCAGCGACACTTTC	CHR19	3197960	3198256	-
AGMLV3-16*01 F	IGLV3-9*01 F	95.3	TCCTATGAGCTGACTCAGCCACTCTCAGTGTCAGTGGCCCTGGGACAGATGGCCAGGATCACTTGTGGGGGAAACAATATTGGAAGGAAAAATGTGCAGTGGTACCAGCAGAAGCCAGACCAGGCCCCTGTGCTGGTCATCTATCAGGATAGCAAGCGGCCCTCTGGGATCCCTGAGCGATTCTCTGGCTCCAACTCGGGGAACACCGCCACCCTGACCATCGACAGAGCCCAAGCCGGGGATGAGGCTGACTATTACTGTCAGGTGTGGGACAGCAGCACTGCA	CHR19	3201344	3201628	-
AGMLV3-18*01 F	IGLV3-10*01 F	95.3	TCCTATGAGCTGACACAGCCACCCTCGGTGTCAGTGTCCCCAGGACAGACGGCCAGGATCACCTGCTCTGGAGATGCATTGCCAGACAATTACGCTTATTGGTTCCAGCAGAAGCCAGGCCAGTCCCCTGTGCTGATCATCTATGAGGACAGCAAACGGCCCTCTGGGATCCCTGAGAGATTCTCTGGCTCCAGCTCAGGGACAGTGGCCACCTTGACTATCAGTGGGGCCCAGGTGGAGGATGAAGCTGACTACTACTGTTACTCAGCAGACAGCAGTGGTAATCAG	CHR19	3209116	3209403	-
AGMLV3-20*01 F	IGLV3-19*01 F	77.4	TCCTCTGAGCTGGCTCAGGAGTCTGCAGTGTCTGTGGCCTTGTTACAGATGGCCAGGATCACCTGCCAGGGAGATGGCATAGGAAACTACTACACAAACTGGTGCCAGCAGAAGCCAGGCCGAGCCCTAGTAGGGGTCACCTGTGGTAACAACAACTGTCCCTCAGGGATCCCAGACAAATTCTCTGGCTCCAAATTAGAGAAGAAGGCCATCCTGACCGTCACTGGGACTCAGGTTGAAGATGAAGCCGACTATTACTTTCTATCACCAGACAGCAGTGGTACTCATCC	CHR19	3232216	3232505	+
AGMLV2-21*01 F	IGLV2-8*01 F	96.9	CAGGCTGCCCTGACTCAGCCTCCCTCTGTGTCCGGGTCTCCTGGACAGTCGGTCACCATCTCCTGCACTGGAACCAGCAGTGACGTCGGTGGTTATAACTATGTCTCCTGGTACCAACAGCACCCAGGCAAAGCCCCCAAACTCATGATTTATGAGGTCAATAAGCGGCCCTCAGGGGTCTCTGATCGCTTCTCTGGCTCCAAGTCTGGCAACACGGCCTCCCTGACCATCTCTGGGCTCCAGGCTGAGGACGAGGCTGATTATTACTGCAGCTCATATGCAGGCAGCAACACTTTC	CHR19	3234832	3235128	-
AGMLV3-24*01 F	IGLV3-25*02 F	94.3	TCCTATGAGCTGACACAGCCACCCTCAGTGTCAGTGTCCCCAGGACAGACGGCCAGGATCACCTGCTCTGGAGAAATACTGGCAAAAAAATATGCTCGGTGGTTCCAGCAGAAGCCAGGCCAGGCCCCTGTGCTGGTGATATATAAAGACAGCGAGAGGCCCTCAGGGATCCCTGAGCGATTCTCTAGCTCCAGTTCAGGGACAACAGTCACCTTGACCATCAGTGGAGTCCAGGCAGAAGATGAGGCTGACTATTACTGTCAATCAGCAGACAGCAGTGGTAATCATCC	CHR19	3251185	3251474	-
AGMLV2-25*01 F	IGLV2-14*01 F	94.8	CAGGCTGCCCTAACTCAGCCTCACTCAGTGTCTGGGTCTCCTGGACAGTCGGTCACCATCTCCTGCACTGGAACCAGCAGTGACATTGGTGGTTATAACCGTGTCTCCTGGTACCAACAGCACCCAGGCAAAGCCCCCAAACTCATGATTTATGAGGTCAGTAATCGACCCTCAGGGGTCTCTGATCGCTTCTCTGGCTCCAAGTCTGGCAACACGGCCTCCCTGACCATCTCTGGGCTCCAGGCTGAGGATGAGGCTGATTATTACTGCAGCTCATATGCAAGCAGTAGCAATTTC	CHR19	3258089	3258385	-
AGMLV3-26*01 F	IGLV3-21*02 F	92.1	TCCTATGAGTTGACTCAGCCACGCTCGGTGTCCGTGTCCCCAGGACAGACGGCCAGGATCACCTGTGGGGGAGACAGCATTGGAAGTAAATATGTGCACTGGTACCAGCAGAAGCCAGCGCAGGCCCCTGTGCTGGTCATCTATGATAATAGCAACCGGCCCTCAGGGATCCCTGAGCGATTCTCTGGCTCCAACTCAGGGAACACCGCCACCCTGACCATCAGCGGGGTCCAGGCCGGGGATGAGGCTGACTATTACTGTCAGGTGTGGGACAGTAGTAGTAAACATGC	CHR19	3263559	3263848	-
AGMLV2-27*01 F	IGLV2-11*01 F	89.6	CAGGCTGCCCTGACTCAGCCTCCCTCAGTGTCCAAGTCTCTTGGACAGTCAGTCACCATCTCCTGCACTGGAACCAGCAGTGACATTGCTGCTTATAATGATGTCTCCTGGTACCAACAGCACCCAGGCACAGCGCCCAGACTCCTGATTTACAGTGTCAGTAATCGACCCTCAGGGGTCTCTGATTGCTTCTCTGGCTCCAAGTCTGGCAACACGGCCTCCCTGACCATCTCTGGGCTCCAGGCTGAGGACGAGGCTGATTATTACTGCTGCTCATATAGGAGTGGAAGCACTTTC	CHR19	3271967	3272263	-
AGMLV3-29*01 F	IGLV3-19*01 F	96.1	TCTTCTGAGCTGACTCAGGACCCTGCAGTGTCTGTGGCCTTGGGACAGACAGTCAGGATCACCTGCCAAGGAGACAGCCTCAGAAGCTCTTATGCAAGCTGGTACCAGCAGAAGCCAGGCCAGGCCCCTGTGCTGGTCGTCTATGGTAACAACAACCGGCCCTCAGGGATCCCAGAGCGATTCTCTGGCTCCAGCTCAGGAAACACAGCTTCCTTGACCATCACTGGGGCTCAGGTGGAAGATGAGGCTGACTATTACTGTAACTCCTGGGACAGCAGTGGTAACCATCC	CHR19	3294692	3294981	-	Unusual V-HEPTAMER sequence: CACGGTG instead of CACAGTG
AGMLV3-31*01 F	IGLV3-21*02 F	92.1	TCCTATGAGTTGACTCAGCCACGCTCGGTGTCCGTGTCCCCAGGACAGACGGCCAGGATCACCTGTGGGGGAGACAGCATTGGAAGTAAATATGTGCACTGGTACCAGCAGAAGCCAGCGCAGGCCCCTGTGCTGGTCATCTATGATAATAGCAACCGGCCCTCAGGGATCCCTGAGCGATTCTCTGGCTCCAACTCAGGGAACACCGCCACCCTGACCATCAGCGGGGTCCAGGCCGGGGATGAGGCTGACTATTACTGTCAGGTGTGGGACAGTAGTAGTAAACATGC	CHR19	3302323	3302612	-
AGMLV3-32*01 F	IGLV3-22*01 F	91.8	TCCTATGAGCTGACACAGCCACCCTCGGTGTCAGTGTCCCCAGGACAGACAGCCAGGATCACCTGCTCTGGAGATGTACTGAAGGAAAATTATGCCGACTGGTACCAGCAGAAGCCCGGCCAGGCCCCTGTGCTGCTGATATATGAAGATAGTAAGCGACCCTCTGGAATCCCTGAGCGATTCTCTGGGTCCACCTCAGGGGACACGACCACCCTGACCATCAGCAGCACCCTGAGCGAAGACGGGGCTGACTATTACTGTTTTTCTGGGGATGAGAACAATCC	CHR19	3310676	3310959	-
AGMLV2-33*01 F	IGLV2-11*01 F	94.8	CAGTCTGCCCCGACTCAGCCTCGCTCAGTGTCTGGGTCTCCTGGACAGTCGGTCACCATCTCCTGCACTGGAACCAGCAGTGACATCGGTGGTTATAACTATGTCTCCTGGTACCAACAGCACCCAGGCACAGCCCCCAAACTCATGATTTATGGTGTCAGTAATCGGCCCTCAGGGGTCTCTGATCGCTTCTCTGGCTCCAAGTCTGGCAACACGGCCTCCCTGACCATCTCTGGGCTCCAGGCTGAGGACGAGGCTGATTATTACTGTTGCTCATATACAACCAGCAGCACTTTC	CHR19	3321851	3322147	-
AGMLV3-34*01 F	IGLV3-12*02 F	90.7	TCCTATGAGCTGACTCAGCCACCCTCGGTGTCCGTGTCCCCAGGACAGATGGCCAGGATCACCTGTCGGGGAGACAGCATTGGAAGTAAATATGTGCAGTGGTTCCAGCAGAAGCCAGCGCAGGCCCCTGTGCTGGTCATCTATAGTGATAGCAAGCGGCCCTCAGGGATCCCTGAGCGATTCTCTGGCTCTAACTCAGGGAACACCGCCACCCTGACCATCAGCGGGGTCCAGGCCGGGGATGAGGCTGACTATTACTGTCAGGTGTGGGACAGTAGTAGTAAACATGC	CHR19	3326551	3326840	-
AGMLV3-35*01 F	IGLV3-19*01 F	90	TCCTCTGAGCTGACTCAGGAGCCTGCATTGTCTGTGGCCTTGGGACATACAGTCACGATGACCTGCCAAGGAGACAGCCTCAGCAGCTATTATGCAAGCTGGTACCAGCAGAAGCCAGGCCAGGTCCCTGTGTTGGTCATCTATGGTAACACCAATAGGCCCTCAGGGATCTCAGGCCGATTCTCTGGCTCCTGGTCAGGAAACACAGCTTCCTTGACCATCACTGGGGCTCAGGTGGAAGATGAGGCTGACTATTACTGTGGCTCCTGGGATAACAGTGCTAACCATCC	CHR19	3343323	3343612	-
AGMLV3-36*01 F	IGLV3-21*01 F	91.8	TCCTATGATCTGACTCAGCCACACTCAGTGTCAGTGTCCCCAGGACAGACGGCCAGGATCACCTGTGGGGGAGACGACATTGGAAGTGAAGCTGTGCACTGGTACCAGCAGAAGCCAGCGCAGGCCCCTGTGCTAGTCATCTATGATAATAGCGACCGGCCCTCAGGGATCCCTGAGCGATTCTCTGGCTCCAACTCAGGGAACACCGCCACCCTGACCATCAGCGGGGTTGAGGCCGGGGATGAGGCTGACTATTACTGTCAGGTGTGGGACATTAGTAGTGATCATCC	CHR19	3350434	3350723	-
AGMLV2-38*01 F	IGLV2-14*01 F	95.1	CAGTCTGCCCTGACTCAGTCTCCCTCTGTGTCTGGGTCTCCTGGACAGTCGGTCACCATCTCCTGCACTGGAACCAGCAGTGACGTCGGTGGTTATAACTATGTCTCCTGGTACCAGCAGCACCCAGGCAAAGCCCCCAAACTCATGATTTATGAGGTCAGTAAGCGGCCCTCAGGGGTCTCTGATCGCTTCTCTGGCTCCAAGTCTGGCAACACGGCCTCCCTGACCATCTCTGGGCTCCAGGCTGAGGACGAGGCTGATTATTACTGTTGTTCATATACAACCAGTAGCACTTTC	CHR19	3362901	3363197	-
AGMLV3-40*01 F	IGLV3-27*01 F	94.3	TCCTATGAGCTGACACAGCCACCCTCAGTGTCAGTGTCCCCCGGACAGACGGCCAAGATCACCTGCTCTGGAGATACACTGGCAAAAATATATGCTCGATGGTTCCAGCAGAAGCCAGGCCAGGCGCCTGTGCTGGTGATTTATAAAGACAGTGAGCGGCCCTCAGGGATCCCTGAGCGATTCTCTGGCTCCAGCTCAGGGACCACAGTCACCCTGACCATCAGCGGGGCCCAGGCTGAGGATGAGGCTGACTATTACTGTTACTCTGGGGATGACAACAATCT	CHR19	3372588	3372871	-
AGMLV7-48*01 F	IGLV7-46*01 F	66.7	CAGGCTGAGGTGATCCAGGAAACTTCACAGACAACAAACCCTGGAGAGACCATCACACTCACCTGTGGCTCCAGTGCCGGGGCTGTCACCACAAGCAACTACGCAGACTGGTTCCAACAGAACCCCAACCAAGTTCCCCGAGGTCTGATTGGTGACAACACCTATAGAAACCCAAATGTCCCTGAGTGGTTCTCTGGCTCCCTGCGTGCAGGCAAGGCTGTCCTCACCATCACAGGAGCTCAGCCTGAAGATGAAGCATTTTACTACTGTGCTCTCTGGTCCACTGATCACTGC	CHR19	3526666	3526959	-
AGMLV1-53*01 F	IGLV1-47*02 F	89.5	CAGTCTGTGCTGACTCAACCTCGCTCAGCGTCTGAGGCCACCAGGAAGAGTATCACCATCTCCTGTTCTGGAAGCAGCTCCAATATCGGAAGTAATTATGTATCCTGGTACCAGCAGCTCCCAGGAACAGCTCCCAAACTCCTCATCTATTATAATGATTGGCGAGCCTCAGGTGTCTCTGACCGATTCTCCGGCTCCAAGTCTGGCACGTCAGCCTCCCTGGCCATCAGTGGGCTCCAGACCGAGGATGAGGCTGATTATTACTGCGCAGCATGGGATGATAGCCTGAGCGGTCC	CHR19	3587763	3588058	-
AGMLV5-55*01 F	IGLV5-45*01 F	92.2	CAGCCTGTGCTGACTCAGCCGGCCTCCCTCTCAGCATCTCCTGGAGCATCAGCCAGTCTCACCTGCACCTTCAGCGGTGGCATCAATGTTGCTGGCTACTACATATACTGGTACCAGCAGAAGCCAGGGAGTCCTCCCCGGTATCTTCTGTGGTACAAATCAGACTCAGATAAGCACCAGGGCTCTGGAGTCCCCAGCCGCTTCTCTGGATCCAAAGATGCTTCAGCGAATACAGGGATTTTACGCATCTCTGGGCTCCAGTCTGAGGATGAGGCTGACTATTACTGTGCCATTGGGCACAGCAGCGGTTCT	CHR19	3592405	3592716	-
AGMLV1-56*01 F	IGLV1-40*01 F	93	CAGTCTGTGCTGACACAGCCGCCCTCAGTGTCTGGGGCCCCCGGGCAGAGGGTCACCATCTCCTGCACTGGGAGCAGCTCCAACATTGGAGGTTATGATGTACACTGGTACCAGCAGCTCCCAGGAACGACCCCCAAACTCCTCATCTATGACAATAATAAGCGACCCTCAGGGGTTTCTGACCGATTCTCTGGCTCCAAGTCTGGTACCTCAGCCTCCCTGACCATCACTGGGCTCCAGACTGAGGATGAGGCTGATTATTTCTGCCAGTCCTATGACAGCAGCCTGGGTGCTCA	CHR19	3615248	3615543	-
AGMLV1-57*01 F	IGLV1-50*01 ORF	91.2	CAGTCTGTGCTGACGCAGCCGCCCTCAGTGTCTGGGGCACCCGGGCAGAGGGTCACCATCTCCTGCACTGGGAGCAGTTCCAACATTGGAGGTTATTATGTACAGTGGTACCAGCAGCTCTCAGGAACGGCCCCCAAACTCCTCATCTATGGAAATAATCAGCGACCCTCAGGGGTTTCTGACCGATTCTCTGGCTCCAAGTCTGGTACCTCAGCCTCCCTGACCATCACTGGACTCCAGTCTGAGGATGAGGCTGATTATTACTGCGAAACATGGGATAACAGTCTGAATGGTCC	CHR19	3621080	3621375	-
AGMLV5-60*01 F	IGLV5-39*01 F	91.2	CAGCCTGTGCTGACCCAGCCGGCCTCCCTCTCAGCATCTCCGGGAGCATCAGCCAGACTCAGCTGCACCTTGAGCAGTGGCATCAATGTTGGTAGTTACAGCATATACTGGTACCAGCAGAAGCCAGGGAGTCCTCCCCGGTATCTACTGTACTACTACTCAGACTCAAGTAAGGGCCAGGGCTCTGGAGTCCCCAGCCGCTTCTCTGGATCCAAAGATGCTTCAGCCAATGCAGGGCTTTTACTGATCTCTGGGCTCCAGTCTGAAGATGAGGCTGACTATTACTGTGCCATATGGCACAGCAGCGCTTCT	CHR19	3630197	3630508	-
AGMLV7-62*01 F	IGLV7-43*01 F	93.1	CAGGCTGTAGTGACTCAGGAGCCCTCACTGACTGTGTCCCCAGGAGGGACAGTCACTCTCACCTGTGCTTCCAGCACTGGAGCAGTCACCAGTGGTCACTCTCCACACTGGTGCCAGCAGAAGCCTGGCCAAGCCCCCAGGACACTGATTTATAATACAAACTACAAACACTCCTGGACTCCTGCCCGGTTCTCAGGCTCCCTCCTTGGGGGCAAAGCTGCCCTGATACTGTCAGGTGCGCAGCCTGAGGACGAGGCTGAGTATTACTGCTGGCTGTACTATAGTGGTGCTCAG	CHR19	3637305	3637598	-
AGMLV1-63*01 F	IGLV1-47*01 F	94.7	CAGTCTGTGCTGACTCAACCACCCTCAGCGTCTGGGGCCCCCGGGCAGAGTGTCACCATCTCTTGTTCTGGAAGCAGCTCCAACATTGGAAGTAATTATGTATCCTGGTACCAGCAGCTCTCAGGAAAGGCCCCCAAACTCCTCATCTATAAAAATAGTCAGCGACCCTCAGGGGTCCCTGACCGATTCTCTGGCTCCAAGTCAGGCACGTCAGCCTCCCTGACCATCAGTGGGCTCCGGTCCGAGGATGAGGCTGATTATTACTGCGCAGCATGGGATGACAGCCTGAACGGTCC	CHR19	3648546	3648841	-
AGMLV5-64*01 F	IGLV5-48*01 P	92.8	CAGCCTGTGCTGACTCAGCCAACCTCCCTCTCAGCATCTCCTGGAGCATCAGTCAGACTCACCTGCACCTTGCGCAGTGGCATCAGTGTTGGTGGCTACAATATACACTGGTACCAGCAGAAGCCAGGGAGTCCTCCCCGGTATCTACTGTACTACTACTCAGACTCAAATAAGGGCCAGGGCTCTGGAGTCCCCAGCCGCTTCTCTGCATCCAAAGATGCTTCGGCCAATGCAGGGATTTTACTCATCTCTGGGTTCCAGTCTGAGGATGAGGCTGACTATTACTGTACGACTTGGCACAACAATGCTTCT	CHR19	3653329	3653640	-
AGMLV7-66*01 F	IGLV7-43*01 F	92.7	CAGGCTGTAGTGACTCAGGAGCCCTCACTGACTGTGTCCCCAGGAGGGACAGTCACTCTCACCTGTGCTTCCAGCACTGGAGCAGTCACCAGTGGTCACTATTTTCACTGGTTCCAGCAGAAGCCTGGCCAAGCCGCCAGGACACTGATTTATAATACAAACTACAAACACTCCTGGACTCCTGCCCGGTTCTCAGGCTCCCTCCTTGGGGGCAAAGCTGCCCTGACACTGTCAGGTGTGCAGCCTGAGGACGAGGCTGAGTATTACTGCTGGCTGCACTATAGTGGTGCTCAG	CHR19	3659446	3659739	-
AGMLV7-69*01 F	IGLV7-43*01 F	92.7	CAGGCTGTAGTGACTCAGGAGCCCTCACTGACTGTGTCCCCAGGAGGGACAGTCACTCTCACCTGTGCTTCCAGTACTGGAGCAGTCACCAGTGGTCACTATCCAAACTGGTTCCAGCAGAAACCTGGACAAGCCCCCAAGATACTGATTTATGATACAAGCAACAAGCTCTCCTGGACCCCTGCCCGGTTCTCAGGCTCCCTCCATGGGGGCAAAGCTGCCCTGACACTTTCGGGTGCGCAGCCGGAGGACGAGGCTGAGTATTACTGCTGGCTCTACTACAGTGGTGCTTAA	CHR19	3674241	3674534	-
AGMLV1-70*01 F	IGLV1-44*01 F	95.1	CAGTCTGTGTTGACTCAGCCACCCTCAGCGTCTGGGGCTCCCGGGCAGAGTGTCACCATCTCTTGCTCTGGAAGCAGCTCCAACATTGGAAGTAATTCTGTATACTGGTACCAGCAGTTCCCAGGAACGGCCCCCAAACTCCTCATCTATTATAGTAATCAGCGACCCTCAGGGGTCCCTGACCGATTCTCTGGCTCCAAGTCTGGCACCTCAGCCTCCCTGACCATCAGTGGGCTCCAGTCTGAGGATGAGGCTGATTATTACTGTGCAGCATGGGATGACAGCCTGAGCGGTCC	CHR19	3683198	3683493	-
AGMLV5-71*01 F	IGLV5-48*02 P	93.8	CAGCCTGTGCTGACTCAGCCAACCTCCCTCTCAGCATCTCCTGGAGCATCAGCCAGACTCACCTGCACCTTGCGCAGTGGCATCAGTGTTGGTAGTTACAGGGTACTCTGGTACCAGCAGAAGCCAGGGAATCCTCCCCGGTATCTTCTGAACTACCACACAGACTCAGATAAGGACCAGGGCTCTGGAGTCCCCAGCCGCTTCTCTGGATCCAAAGATGCTTCGGCCAATGCAGGGATTTTACTCATCTCTGGGCTCCAGTCTGAGGATGAGGCTGACTATTACTGTGCCATTTGGCACAGCAGCGCTTCT	CHR19	3688007	3688318	-
AGMLV9-72*01 [F]	IGLV9-49*01 F	95.3	CAGCCTGTGCTGACTCAGCCACCCTCTGCATCGGCCTCCCTGGGAGCCTCGGTCACACTCACCTGCACCCTGAGCAGCGGCTACAGTAATTATGCGGTGGACTGGCACCAGCAGAGACCAGGGAAGGGCCCTCAGTTTGTGATGCGAGTGGGCACAGGTGGGATTGTGGGATCCAAGGGGGATGGCATCCCTGATCGCTTCTCAGGCTCGGGCTCAGGCCTCAATCGGTACCTGACCATCAAGAACATCCAGGAAGAGGATGAGAGTGACTACCACTGTGGGGCAGACCACGGCACTGGGAGCAACTTCGTGTAACC	CHR19	3694767	3695083	-	shorter spacer: 22bp.
AGMLV1-73*01 F	IGLV1-40*01 F	93	CAGTCTGTGCTGACGCAGCCGCCCTCAGTGTCCGGGGCACCCGGGCAGAGGGTCACCATCTCCTGCACTGGGAGCAGCTCCAACATTGGAGGTTATAATGTACACTGGTACCAGCAGCTTCCAGGAACGACCCCCAAACTCCTCATCTATGGAAATAATCAGCGACCCTCAGGGGTTTCTGACCGATTCTCTGGCTCCAAGTCTGGTACCTCAGCCTCCCTGACCATCACTGGGCTCCAGTCTGAGGATGAGGCTGATTATTACTGCCAGTCCTATGACAGCAGCCTGAGTGCTCA	CHR19	3710704	3710999	-
AGMLV5-75*01 F	IGLV5-45*01 F	91.5	CAGCCTGTGCTGACTCAGCCGGCCTCCCTCTCAGCATCTCCTGGAGCATCAGCCAGTCTCACATGCACCTTCAGCGGTGGCATCAATGTTGGTGACTACACTATACACTGGTACCAGCAGAAGCCAGGGAGTCCTCCCCGGTATCTTCTGAGGTACAAATCAGACTCTGATAAGCACCAGGGCTCTGGAGTCCCCAGTCGCTTCTCTGGATCCAAAGATGCTTCAGCGAACACAGGGATTTTACGCATCTCTGGGCTCCAGTCTGAGGATGAGGCTGACTATTACTGTGTCATTGGGCGCAGCAGCGCTTCT	CHR19	3720866	3721177	-
AGMLV7-76*01 F	IGLV7-46*01 F	92	CAGGCTGTAGTGACTCAGGAGCCCTCACTGACTGTATCCCCAGGAGGGACAGTCACTCTCACCTGTGGCTCCAGTGCTGGAGCAGTCACTGGGAGTCATTATCCCTACTGGTTCCAGCAGAAGCCTGGCCAAGCCCCCAGGACACTGATTTATGATACAAGCAATAAGCTCTCCTGGACCCCTGCCCGGTTCTCAGGCTCCCTCGCTGGGGGCAAAGCTGCCCTGACACTGTCAGGTGCGCAGCCTGAGGACGAGGCTGAGTATTACTGCTGGCTGCACTATAGTGGTGCTCAG	CHR19	3728641	3728934	-
AGMLV6-79*01 F	IGLV6-57*01 F	91.4	GAGGTTGTGTTCACTCAGCCCCATTCTGTGTCGGGGTCTCCGGGGCAGACGGTCACCATCTCCTGCACCCGCAGCAGTGGCAGCATTGACAGCAGCTTTGTGTACTGGTACCAGCAGCGCCCGGGCAGCGCCCCCACCACTGTGATCTACAATGATAACCGAAGACCCTCTGGGGTCCCTGATCGGTTCTCTGGCTCCATCGACAGCTCCTCCAACTCTGCCTCCCTCACCATCTCTGGGCTGAAGTCTGAGGACGAGGCTGACTACTACTGTCAGTCTGATGACAGCAGCGGTTATCA	CHR19	3767991	3768289	-
AGMLV5-82*01 F	IGLV5-52*01 F	95.4	CAGCCTGTGCTGACTCAGCCATCTTCCCATTCCGCATCTCCTGGAGCGTCAGCCAGACTCACCTGCACGCTGAGCAGTGGCTTCAGTGTTGGTGACTTCTGGATACGGTGGTACCAACAAAAGCCAGGGAGCCCTCCCCGGTATCTCCTGTACTACCACTCAGACTCAGATAAGGGCCAAGGCTCTGGAGTTCCCAGCCGCTTCTCTGGATCCAACGATGCATCAGCCAATGCAGGGATTCTGCATATCTCTGGGCTCCAGCCTGAGGATGAGGCTGACTATTACTGTTGTACATGGCATGGCAACTCTAAGACTCA	CHR19	3877227	3877543	-
AGMLV4-84*01 F	IGLV4-69*01 F	93.5	CAGCCTGTGCTGACTCAGTCGCCCTCTGCCTCTGCCTCCCTGGGAGCCTCGGTCAAGCTTACCTGCACTCTGAGCAGTGGGCACAGTAGCTACAACATCGCATGGCATCAGCAGCAGCAAGGGAAGGCCCCTCGGTACTTGATGAGGCTTAACAGTGATGGCAGCCACAGCAAGGGGGACGGGATCCCTGATCGCTTCTCAGGCTCGAGCTCCGGGGCTGACCGCTACCTCACCATCTCCAACCTCCAGTCTGAGGATGAGGCTGATTATTATTGTCACACCTGGGATACTGGCATTCA	CHR19	3896463	3896761	-
AGMLV5-86*01 F	IGLV5-48*01 ORF	85	CAGTCTGTGCTGACTCAGCCGCCCTCCCTCTCTGCATCCCTGGGAGCATCAGCCAGACTCACCTGCACCCTGAGCAGTGACATCGGTGTTGGTGGGAAAACTGTATACTGGTACCAGCAGAAGCCAGGGAGCAATCCCCGGTATCTCCTGAGCTACTACTCAGAGTCAAGTAAGCACCAGGGCTCTGGAGTCCCCAGCCGCTTCTCTGGATGCAAAGATGCCTCAACTAACTCAGGGATTCTGCACATCTCTGGGCTGCAGCCTGAGGATGAGGCTGACTATTACTGTAAGATATGGCATGACAGCGCTAATGCTCA	CHR19	3904318	3904634	-
AGMLV10-97*01 F	IGLV10-54*01 F	94.7	CAGGCAGGGCTGACTCAGCCACCCTCAGTGTCCAAGGGCTTGAGACAGACGGCCACGCTCACCTGCACTGGGAACAGCAACAATGTTGGCAACGAGGGAGCAGCTTGGCTGCAGCAGCACCAGGGTCACCCTCCCAAACTGCTGTCCTACAGAAATAACAACCGGCCCTCGGGGATCTCAGAGAGATTCTCTGCATCCAGGTCAGGAAACACAGCCTCCCTGACCATCACCGGACTCCAACCTGAGGATGAGGCTGACTATTACTGCTCAGCATGGGACAGCAGCCTCAGTGCTCA	CHR19	3970781	3971076	-
AGMLV3-2*01 [F]	IGLV3-1*01 F	88.9	TCCTATGAGCTGACTCAGCCATCCTCAGTGTCGGTGTCCCCAGGACAGACAGCCAGCATCACCTGCACTGGAGATAAATTGGGGAATGCATATGCTTACTGGTACCAGCAGAAGCCAGGCCAGGCCCCTGTGCTGGTTATCTATAAAGATAGCAACCGGCCCTCAGGGATCCCTGAGCGATTCTCTGGCTCCAACTCAGGGAACACGGCCACCCTGACCATCAGCGGGGTCGAGGCTGGGGATGAGGCTGACTATTACTGTGCTGCAACCTATGGCAGTGGGAGCAGCT	CHR19	3030223	3030511	-	Unusual V-HEPTAMER sequence: GGCAGTG instead of CACAGTG
AGMLV2-11*01 [F]	IGLV2-5*02 P	88.9	CAGTCTGCCCCAATTCAGTCTCCCTCTGTGTCCGGGTCTCTTGGACAGTCGGTCACCATCTCCTGCACTGGAACCAGCAGTGACATTGGGCGTTATAACTATGTCTCCTGGTACCGACAGCAGCCAGGCACGACCACCAAACTCACGATGTACAATGTCAATACGCGGCCCTCAGGGGTCTCTGATCGCTTCTCTGGCTCCAAGTCTGGCAACACGGCCTCCCTGACCATCTCTGGACTCCAGGCTGAGGATGAGGCTGATTATTACTGTAGCTCATATGAGACCAGCGACACTTTC	CHR19	3160849	3161145	-	Unusual V-HEPTAMER sequence: CACAGCG instead of CACAGTG
AGMLV1-74*01 [F]	IGLV1-41*01 ORF	89.5	CAGTCGGTGCTGACGCAGCCGCCCTCAGTGTCTGCGGACCCAGGACAGAGGGTCACCATCTCCTGCTCTGGAAGCAGCTCCAACATCGGGAGGTATTATGCATCCTGCTACCAGCACCTCCCAGGAGCAGCCCCCAAACTCCTCATCTATGACGTTAATAAGCGACCCTTAGGGGTCCTTGACCGATTCTCTGGCTCCCAGTCTGGCACCTCTGCCACCCTGGGCATCACTGGACTCCGGCCTGAGGATGAGGCCGATTATTACTGCTTAGCATGGGATAACAGTCTGAGTGCTCA	CHR19	3716059	3716354	-	Unusual V-HEPTAMER sequence: CATGGTG instead of CACAGTG
AGMLV1-87*01 [F]	IGLV1-62*01 P	90	CAGTCTGTGCTGACTCAGCCACCCTCAGTGTCTTGGGCCACAGGGCTGAGGCTCACTATCTCCTGCACTGGAAGCAGCTCCTACATTGGCACTGGCTATAATGTAAACTGTTGGCAGTGGCTCCCAAGAACTGACCCCAGACTGCTCAGGTGTAGTGATAAGAACTGGGCCTCCTGGGCATCTGACCAATTCTCTGGCTTCAAGTCCGGCAACTTGGCCTCCCTGGCCACCACTGGCCTCTGGGCTGAGGAAGAGACTGAGTATCACTGCCAGTTCCATGGCAGCAGCGTGAGTGCTTG	CHR19	3915818	3916116	-	Unusual V-HEPTAMER sequence: TACAGTG instead of CACAGTG
AGMVpreB*01 F	VpreB		CAGCCGGTGCTGCATCAGCCGCCAGCCATGTCCTCAGCCCTTGGAACCACAATCCGCCTCACCTGCACCCTGAGGAACGACCATGACATCAGTGTGTACAGCGTCTACTGGTACCAGCAGAGGCCGGGCCACCCTCCGAGATTCCTGCTGAGATACTTCTCACAGTCAGACAAGACCCAGGGCCCCCAGGTACCCCTTCGCTTCTCTGGATCCAAAGATGTGGCCAGGAACAAGGGGTATTTGAACATCTCTGAGCTGCAGCCTGAGGACGAGGCTATGTATTACTGTGCTATGGGGGCCCGCAGCTTCGAGAAGAAGGAGAGGGAGAGGGAGTGGGAGGAAGAAATGGAACCCACTGCAGCCGGGACACGTGTCCCTTGA	CHR19	4092025	4092336	-
1 F: Functional; P: Pseudogene; ORF: Open Reading Frame; [F]: potentially functional.
2 CHR19 corresponds to the chromosome 19 from the assembly of C. Sabaeus 1.0 released on 13th Jun, 2013.
3 The start and end site corresponds to the first and last nucleotide acid of Ig gene segments, excluding the leader or rearrangement signal sequences (RSS).

## Sheet: AGM_LC+LJ
Supplementary Data 3. AGM lamda chain functional C and J germline genes
Gene ID	Closest human CL+JL gene	Homology (%)	Sequence	Genomic location	Start	End	Reading	NOTE
AGMLJ1*01 F 1	HUIGLJ1*01	78.95	TTACATCTTTGGTGGTGGGACCCAGCTCACCGTCCTAG	CHR19 2	3011325 3	3011362	-
IGLC1*01 F	HUIGLC6*01 F	93.06	GTCAGCCCAAGGCTTCCCCCTCGGTCACTCTCTTCCCACCCTCCTCTGAGGAGCTCCAAGCAAACAAGGCCACACTAGTGTGTCTGATCAGTGACTTCTACCCGGGAGTCGTGAAAGTGGCCTGGAAGGCAGATGGCAGCGCTGTCGACGCAGGAGTGGAGACCACCAAACCCTCCAAACAGAGCAACAACAAGTACGCGGCCAGCAGCTACCTGAGCCTGACGCCCGACCAGTGGAAGTCCCGCAAGAGCTACAGCTGCCAGGTCACGCACGAAGGGAGCACCGTGGAGAAGACAGTGGCCCCTGCAGAATGTTCATAG	CHR19	3009426	3009745	-
AGMLJ2*01 F	HUIGLJ2*01	84.21	TGGGTTTTTCGGAGGAGGGACCCGGCTGACCGTCCTAG	CHR19	3005445	3005482	-
IGLC2*01 F	HUIGLC6*01 F	95.27	GTCAGCCCAAGGCTGCCCCCTCGGTTACTCTCTTCCCGCCCTCCTCTGAGGAGCTTCAAGCCAACAAGGCCACACTAGTGTGTCTGATCAGTGACTTCTACCCGGGAGCCGTGGAAGTGGCCTGGAAGGCAGATGGCAGCGCCGTCAACACGGGAGTGGAGACCACCAAACCCTCCAAACAGAGCAACAACAAGTACGCGGCCAGCAGCTACCTGAGCCTGACGCCCGACCAGTGGAAGTCCCGCAAGAGCTACAGCTGCCAGGTCACGCACGAAGGGAGCACCGTGGAGAAGACAGTGGCCCCTGCAGAATGTTCATAG	CHR19	3003782	3004101	-
AGMLJ3*01 F	HUIGLJ3*01	84.21	TGGGTTTTTCGGAGGAGGGACCCGGCTGACCGTCCTAG	CHR19	3000071	3000108	-
IGLC3*01 F	HUIGLC6*01 F	94.64	GTCAGCCCAAGGCTGCCCCCTCGGTCACTCTCTTCCCGCCCTCCTCTGAGGAGCTTCAAGCCAACAAGGCCACACTAGTGTGTCTGATCAGTGACTTCTACCCGGGAGCCGTGGAAGTGGCCTGGAAGGCAGATGGCAGCGCTGTCAACGCAGGAGTGGAGACCACCAAACCCTCCAAACAGAGCAACAACAAGTACGCGGCCAGCAGCTACCTGAGCCTGACGCCCGACCAGTGGAAGTCCCGCAAGAGCTACAGCTGCCAGGTCACGCACGAAGGGAGCACCGTGGAGAAGACAGTGGCCCCTGCAGAATGTTCATAG	CHR19	2998422	2998741	-
AGMLJ4*01 ORF	HUIGLJ4*01 ORF	86.84	TTTGGTATTCTGTGGAGGGACCCAGCTGACCATTTTAG	CHR19	2994179	2994216	-	Non-canonical DONOR-SPLICE (NAT instead of NGT).
IGLC4*01 P	HUIGLC4*02 P	51.2	CTGGTCACTGAGACACCTTCATCTCCTCTGACCCCAGAGGCAGGGAGTTCCAAGACAAGACCACACTGGTATGTCTCATGAGTGACTTCTACCTGAGAGCCATGATAGTGGCCTGGAAGGTAGATGACATCTCCATCACCCAGTGTGTGGAGACCACCACGCCCTCCAAACAGAGCAACAAGGCTACCTGAGCCTGGTGCCAGAGAGTGGAAGTCCCACAACCTCTACAGCTGCCAGGTCACGCAGGAAGGGAACACTGTGGAGAAGACAGTGGCCCCTGCAGCATGTTCTTAG	CHR19	2993710	2994003	-	STOP CODON
AGMLJ5*01 F	HUIGLJ5*01 ORF	86.84	TTGGGTGTTCGGCGAGGGGACCAAGCTGACCATCCTAG	CHR19	2990495	2990532	-	Unusual j-HEPTAMER sequence: CACAGCA instead of CACTGTG
IGLC5*01 P	HUIGLC4*02 P	84.06	CCCAACGCCATCCCCTTGGTCACTCTGTTCCCGCCCTCCTCTGAGGAGCTCCAAGCGAACAAGGCCACACTGGTGTGTCTCATAAATGCCTTCTACCCAGGAACCATGACAGTGGCCTGGAAGGCAGATGGCATGCCAGTCACCAAGGGCATGGAGACAACCACACCCTCCAAACAGAGCAACAAGTATGCGGCCAGCAGCTACCTAAGCCTGATGCCCGAGCAGTGAAAGTCCCACAGAAGCTACTGCTGCCAGGTCACACACGAAGGGAGCACCGTGGAGAAGACAGTGGCCCCTGCAGAATGTTCATAG	CHR19	2988875	2989186	-	STOP CODON
AGMLJ6*01 F	HUIGLJ6*01 F	94.74	TAATGTGTTCGGAAGTGGCACCAAGTTGACCGTCCTCG	CHR19	2986627	2986664	-
IGLC6*01 P	HUIGLC6*01 F	93.69	GTCAGCCCAAGCCTTCCCCCTCGGTCACTCTCTTCCCGCCCTCCTCTGAGGAGCTTCAAGCCAACAAGGCCACACTAGTGTGTCTGATCAGTGACTTCTACCCGGGAGCCGTGGAAGTGGCCTGGAAGGCAGATGGCAGCGCTGTCAACGCGGGAGTGGAGACCACCAAACCCTCCAAACAGAGCAACAACAAGTAAGCGGCCAGCAGCTACCTGAGCCTGACGCCCGACCAGTGGAAGTCCCGCAAGAGCTACAGCTGCCAGGTCACGCACGAAGGCAGCACCGTGGAGAAGACAGTGGCCCCTGCAGAATGTTCATAG	CHR19	2984975	2985294	-	STOP CODON
AGMLJ7*01 F	HUIGLJ7*01 F	78.95	TGCTATTTTCGGAAGGGGCACCAGGCTGACCATCATCG	CHR19	2983406	2983443	-
IGLC7*01 ORF	HUIGLC6*01 F	92.74	GTCAGCCCAAGGCTTCCCCCTCGGTCACTCTCTTCCCACCCTCCTCTGAGGAGCTTCAAGCCAACAAGGCCACACTAGTGTGTCTGATCAATGACTTCTACCCGGGAGCCGTGGAAGTGGCCTGGAAGGCAGATGGCGGCACCGTCAACACGGGAGTGGAGACCACCACACCCTCCAAACAGAGCAACAACAAGTACGAGGCCAGGAGCTACCTGAGCCTGACGTCCGACCAGTGGAGGTCCCACAACAGCTACAGCTGCCAGGTCACGCACGAAGGGAGCACCGTGGAGAAGACAGTGGCCCGTGCAGAATGCTCTTAG	CHR19	2981880	2982199	-	Non-canonical DONOR-SPLICE (NGC instead of NGT).
IGLCN*01 F	HUIGLC1*01 F	87.5	GTCAGCCCAAGGCCACTCCCTCGGTCACTCCGTTCCCGCCATCCTCTGAGGAGCTCCAAGCCAACAAGACCACACTGATGTGTCTCATGAGTGACTTCTATCCAGGAATCTTGACGGTGACCTGGAAGGCAGATGGTACCCCCATCACCCAGGGCGTGGAGATGACCACGCCCTCCAAACAGAGCAACAACAAGTACGCGGCCAGCAGCTACCTGAGCCTGACGCCCGAGCAGTGGAGGTCCCACAACAGCTACAGCTGCCAGATCATGCAAGAAGGGAGCATCGTGGAGAAGACAGTGGCCCCTGCAGAATGTTCGTAG	CAEUn_random	8033746	8034065	-
1 F: Functional; P: Pseudogene; ORF: Open Reading Frame.
2 CHR19 corresponds to the chromosome 19 from the assembly of C. Sabaeus 1.0 released on 13th Jun, 2013.
3 The start and end site corresponds to the first and last nucleotide acid of Ig gene segments, excluding the leader or rearrangement signal sequences (RSS).
