# Supplementary material for: Envelope-specific B-cell populations in African green monkeys chronically infected with simian immunodeficiency virus
Source: Nat Commun. 2016 Jul 6;7:12131. doi: 10.1038/ncomms12131 (PMC4935802; doi:10.1038/ncomms12131)
Supplement: Supplementary Data 4 — AGM heavy and light chain pair antigen-specific ELISA [file ncomms12131-s5.xlsx]

## Sheet: Supplementary Data 4
Supplementary Data 4. MAbs isolated from chronically SIV-infected AGMs
PTID	Sample	Selected Ab	IgH_ID	VH	DH	JH	H_Mut	HCDR3	Isotype	IgL ID	VL	JL	L_Mut	LCDR3	Specificity	IgG Quant (ug/ml)	SIV gp140	SIV gp120	SIV sp400
013_89-10	Milk		H901206	5~7*01F	4-27*01 F	1*01 F	0.059	18	G	K900725	KV4-1*01 F	2 *01 F	0.199	9	Env cross-reactive	1.655	3.201	3.134	0.583
013_89-10	Milk		H901207	3-143*01 F	7-37*01 F	4*01 F	0.071	10	G	K900726	KV2-NL4*01 F	2 *01 F	0.079	9	Non_Env	1.878	0.009	0.013	0.01
013_89-10	Milk		H901208	4-88*01 F	1-36*01 F	5*01 F	0.108	20	G	K900727	KV1-NL2*01 F	2 *01 F	0.038	9	gp120	8.516	0.486	0.297	0.009
013_89-10	Milk		H901209	1-64*01 F	4-21*01 F	4*01 F	0.08	16	G	K900728	KV2-92*01 F	3 *01 F	0.047	10	Env cross-reactive	9.159	0.192	0.2	3.393
013_89-10	Milk		H901213	3-142*01 F	2-2*01 F	6*01 F	0.118	5	G	K900730A	KV2-76*01 F	1 *01 F	0.054	9	Non_Env	4.093	0.008	0.005	0.006
013_89-10	Milk		H901214	3-142*01 F	2-2*01 F	6*01 F	0.118	5	G	K900730A	KV2-76*01 F	1 *01 F	0.054	9	Non_Env	0.028	0.006	0.009	0.008
013_89-10	Milk		H901215	3-142*01 F	2-2*01 F	6*01 F	0.118	5	G	K900730A	KV2-76*01 F	1 *01 F	0.054	9	Non_Env	0.022	0.001	0.001	0
013_89-10	Milk		H901216	3-109*01 F	3-33*01 F	4*01 F	0.207	13	G	K900730B	KV3-22*01 F	4 *01 F	0.11	9	Non_Env	1.96	0.003	0.005	0.003
013_89-10	Milk		H901216	3-109*01 F	3-33*01 F	4*01 F	0.207	13	G	K900730D	KV3-22*01 F	4 *01 F	0.11	9	Non_Env	2.839	0.002	0.003	0.014
013_89-10	Milk		H901218	1-93*01 [F]	6-10*01 F	3*01 F	0.142	11	G	K900730C	KV1-NL2*01 F	3 *01 F	0.027	9	Non_Env	5.626	0.016	0.015	0.035
013_89-10	Milk		H901219	4-74*01 F	5-22*01 F	4*01 F	0.055	14	G	K900731	KV1-39*01 F	4 *01 F	0.038	9	Non_Env	4.605	0.032	0.066	0.07
013_89-10	Milk		H901220	4-51*01 F	4-21*01 F	4*01 F	0.058	14	M	K900732	KV3-44*01 F	2 *01 F	0.008	8	gp41	4.929	0.056	0.074	0.137
013_89-10	Milk		H901222	2-127*01 F	3-26*01 F	5*01 F	0.041	17	G	K900733	KV1-28*01 F	3 *01 F	0.068	9	Non_Env	2.031	0.045	0.059	0.087
013_89-10	Milk		H901223	1-126*01 F	3-33*01 F	5*01 F	0.087	19	G	K900734	KV1-NL2*01 F	4 *01 F	0.076	9	Non_Env	4.738	0.13	0.085	0.06
013_89-10	Milk		H901224	4-152*01 F	2-18*01 F	4*01 F	0.094	20	M	K900735	KV1-21*01 F	2 *01 F	0.019	9	Non_Env	2.145	0.014	0.018	0.016
013_89-10	Milk		H901225	3-3*01 F	5-5*01 F	2*01 F	0.051	16	G	K900736	KV7-14*01 F	2 *01 F	0.036	9	Env cross-reactive	0.893	0.096	0.141	0.239
013_89-10	Milk		H901226	4-74*01 F	5-22*01 F	4*01 F	0.055	14	G	K900737	KV1-39*01 F	4 *01 F	0.122	9	Non_Env	0.313	0.009	0.017	0.02
013_89-10	Milk		H901228	3-55*01 F	7-37*01 F	4*01 F	0.142	12	G	K900739	NONA	NONA			Non_Env	0.306	0.005	0.004	0.004
013_89-10	Milk		H901229	4-76*01 F	6-10*01 F	1*01 F	0.134	15	G	K900740	KV1-77*01 [F]	1 *01 F	0.076	9	Non_Env	0.008	0	0.002	0.002
013_89-10	Milk		H901230	4-76*01 F	6-10*01 F	1*01 F	0.134	15	G	K900740	KV1-77*01 [F]	1 *01 F	0.076	9	Env cross-reactive	1.408	0.098	0.143	1.903
013_89-10	Milk		H901231	3-96*01 F	6-6*01 F	4*01 F	0.02	24	M	K900741	KV3-44*01 F	3 *01 F	0.042	9	Non_Env	0.441	0.023	0.023	0.024
013_89-10	Milk		H901232	3-96*01 F	6-6*01 F	4*01 F	0.02	13	M	K900741	KV3-44*01 F	3 *01 F	0.042	9	Non_Env	4.25	0.005	0.003	0.005
013_89-10	Milk		H901234	3-141*01 F	7-37*01 F	4*01 F	0.101	13	G	K900742	KV1-29*01 F	1 *01 F	0.072	9	Non_Env	2.002	0.008	0.003	0.007
013_89-10	Milk		H901236	2-127*01 F	5-5*01 F	6*01 F	0.038	12	G	K900743	KV1-NL2*01 F	2 *01 F	0.027	9	Non_Env	0.021	-0.001	0.004	0.001
013_89-10	Milk		H901237	2-127*01 F	5-5*01 F	6*01 F	0.038	12	G	K900743	KV1-NL2*01 F	2 *01 F	0.027	9	Non_Env	0.051	0.002	0.004	0.007
013_89-10	Milk		H901238	4-51*01 F	2-18*01 F	4*01 F	0.058	14	M	K900744	KV3-11*01 F	2 *01 F	0.015	8	Non_Env	4.821	0.005	0.004	0.005
013_89-10	Milk		H901239	5-7*01 F	5-22*01 F	4*01 F	0.087	14	G	K900745	KV1-39*01 F	4 *01 F	0.117	9	Non_Env	0.504	0.005	0.002	0.014
013_89-10	Milk		H901241	4-51*01 F	7-37*01 F	4*01 F	0.113	17	G	K900746	KV1-77*01 [F]	1 *01 F	0.053	9	Non_Env	1.963	0.098	0.098	0.018
013_89-10	Milk		H901242	5-7*01 F	3-13*01 F	4*01 F	0.08	16	A	K900747	KV1-43*01 [F]	1 *01 F	0.091	9	Env cross-reactive	19.85	0.302	0.392	1.741
013_89-10	Milk		H901243	4-76*01 F	2-12*01 F	4*01 F	0.055	6	M	K900748	KV3-53*01 F	1 *01 F	0.015	9	Env cross-reactive	11.59	0.093	0.174	0.235
013_89-10	Milk		H901244	2-127*01 F	3-26*01 F	4*01 F	0.003	12	G	K900749	KV3-44*01 F	4 *01 F	0.038	9	Non_Env	14.892	0.014	0.033	0.083
013_89-10	Blood		H901165	1-93*01 [F]	5-5*01 F	6*01 F	0.104	17	G	K900697	KV3-22*01 F	2 *01 F	0.027	9	Non_Env	3.588	0.014	0.021	0.053
013_89-10	Blood		H901166	5-7*01 F	4-21*01 F	5*01 F	0.118	12	G	K900698	KV2-95*01 F	1 *01 F	0.14	9	Non_Env	4.564	0.037	0.055	0.103
013_89-10	Blood		H901168	4-101*01 F	7-37*01 F	4*01 F	0.103	12	G	K900699	KV3-22*01 F	4 *01 F	0.027	9	gp120	6.622	0.147	0.189	0.128
013_89-10	Blood		H901169	4-101*01 F	7-37*01 F	4*01 F	0.103	12	G	K900699	KV3-22*01 F	4 *01 F	0.027	9	gp41	3.183	0.076	0.121	0.168
013_89-10	Blood		H901172	4-88*01 F	3-9*01 F	5*01 F	0.108	9	M	K900700	KV3-22*01 F	1 *01 F	0.068	9	Non_Env	0.016	-0.003	-0.002	0
013_89-10	Blood		H901174	1-93*01 [F]	4-4*01 ORF	2*01 F	0.111	15	G	K900701	KV6-55*01 F	1 *01 F	0.034	9	Non_Env	3.146	0.02	0.032	0.025
013_89-10	Blood		H901177	4-88*01 F	5-22*01 F	4*01 F	0.083	15	M	K900704	KV1-NL2*01 F	2 *01 F	0.08	9	Non_Env	0.324	0	0	0.001
013_89-10	Blood		H901180	4-152*01 F	6-10*01 F	3*01 F	0.149	13	A	K900705	KV1-20*01 F	1 *01 F	0.106	9	Non_Env	1.303	0.019	0.027	0.024
013_89-10	Blood		H901180	4-152*01 F	6-10*01 F	3*01 F	0.149	13	A	K900706	KV1-20*01 F	1 *01 F	0.106	9	Non_Env	0.501	0.015	0.014	0.015
013_89-10	Blood		H901182	3-142*01 F	7-37*01 F	6*01 F	0.122	18	G	K900707	KV2-74*01 F	1 *01 F	0.104	9	Non_Env	0.014	0	0.001	0
013_89-10	Blood		H901183	4-88*01 F	4-21*01 F	6*01 F	0.108	21	G	K900708	KV1-NL2*01 F	1 *01 F	0.072	9	Non_Env	0.006	-0.003	-0.005	-0.006
013_89-10	Blood		H901183	4-88*01 F	4-21*01 F	6*01 F	0.108	21	G	K900709	KV1-NL2*01 F	1 *01 F	0.072	9	Non_Env	0.201	0.034	0.051	0.056
013_89-10	Blood		H901184	3-141*01 F	6-35*01 F	4*01 F	0.118	11	G	K900710	KV3-11*01 F	2 *01 F	0.068	8	Non_Env	0.39	0.001	0.008	0.004
013_89-10	Blood	DH551	H901189 1	4-88*01 F	3-9*01 F	4*01 F	0.132	19	G	K900712	KV1-39*01 F	1 *01 F	0.038	9	gp120	2.562	2.671	2.48	0.01
013_89-10	Blood		H901190	3-3*01 F	4-14*01 F	4*01 F	0.054	11	G	K900713	KV1-45*01 F	4 *01 F	0.053	9	Non_Env	3.004	0.009	0.02	0.041
013_89-10	Blood		H901193	3-85*01 F	3-33*01 F	4*01 F	0.052	17	M	K900714	KV1-NL2*01 F	1 *01 F	0.03	8	Non_Env	0.013	0	-0.002	0.001
013_89-10	Blood		H901196	4-88*01 F	7-37*01 F	4*01 F	0.167	11	G	K900716	KV4-1*01 F	4 *01 F	0.057	8	Env cross-reactive	3.018	0.11	0.2	0.361
013_89-10	Blood		H901199	4-74*01 F	3-26*01 F	4*01 F	0.117	10	G	K900719	KV1-83*01 F	2 *01 F	0.076	9	Non_Env	3.589	0.01	0.037	0.027
013_89-10	Blood		H901199	4-74*01 F	3-26*01 F	4*01 F	0.117	10	G	K900720	KV1-83*01 F	2 *01 F	0.076	9	Non_Env	0.759	0.009	0.011	0.012
013_89-10	Blood		H901200	4-123*01 F	4-14*01 F	4*01 F	0.296	14	M	K900721	KV1-20*01 F	1 *01 F	0.087	9	Non_Env	2.999	0.031	0.048	0.04
013_89-10	Blood		H901202	4-51*01 F	7-37*01 F	2*01 F	0.117	15	G	K900722	KV3-53*01 F	2 *01 F	0.068	9	Non_Env	0.083	0.001	0.115	0.008
013_89-10	Blood		H901203	3-141*01 F	5-31*01 F	3*01 F	0.076	12	G	K900723	KV1-23*01 F	1 *01 F	0.03	9	Non_Env	0.082	-0.003	-0.002	0.002
013_89-10	Blood		H901205	3-17*01 [F]	3-33*01 F	4*01 F	0.021	18	M	K900724	KV3-44*01 F	5 *01 F	0.008	8	Non_Env	0.014	0.004	0.001	0.002
013_89-10	Blood		H901162	1-93*01 [F]	5-5*01 F	6*01 F	0.104	17	G	L900723	LV3-34*01 F	6*01 F	0.042	10	Non_Env	0.508	0.02	0.028	0.038
013_89-10	Blood		H901163	1-93*01 [F]	5-5*01 F	6*01 F	0.104	19	M	L900723	LV3-34*01 F	6*01 F	0.042	10	Non_Env	0.954	0.018	0.026	0.062
013_89-10	Blood		H901164	3-141*01 F	3-9*01 F	5*01 F	0.056	23	M	L900724	NONA	NONA			Non_Env	2.108	0.035	0.057	0.096
013_89-10	Blood	DH552	H901167	4-88*01 F	1-36*01 F	5*01 F	0.073	17	G	L900725	LV1-73*01 F	6*01 F	0.026	11	gp120	6.713	0.665	0.678	0.088
013_89-10	Blood		H901172	4-88*01 F	3-9*01 F	5*01 F	0.108	9	M	L900727	LV3-34*01 F	6*01 F	0.042	10	Non_Env	0.008	-0.002	0	0.001
013_89-10	Blood		H901178	4-88*01 F	6-23*01 F	4*01 F	0.028	18	M	L900729	LV5-60*01 F	6*01 F	0.003	9	gp41	0.624	0.071	0.091	0.22
013_89-10	Blood		H901179	4-152*01 F	1-11*01 F	5*01 F	0.094	17	G	L900730	LV7-62*01 F	6*01 F	0.085	11	Non_Env	0.03	0.007	0.014	0.008
013_89-10	Blood		H901181	5-7*01 F	3-3*01 F	4*01 F	0.045	12	G	L900731	LV3-29*01 F	1*01 F	0.05	10	Non_Env	0.008	0.002	-0.002	-0.001
013_89-10	Blood		H901185	4-51*01 F	2-32*01 F	5*01 F	0.048	17	M	L900732	LV2-33*01 F	1*01 F	0.004	10	Non_Env	0.498	0.001	0.006	0.005
013_89-10	Blood		H901186	4-51*01 F	2-32*01 F	5*01 F	0.048	17	M	L900732	LV2-33*01 F	1*01 F	0.004	10	Non_Env	0.25	0.008	0.014	0.024
013_89-10	Blood		H901187	1-64*01 F	6-28*01 F	2*01 F	0.097	16	G	L900733	LV3-29*01 F	3*01 F	0.096	10	Non_Env	2.431	0.026	0.032	0.08
013_89-10	Blood		H901191	3-3*01 F	1-17*01 F	2*01 F	0.099	11	G	L900734	LV3-31*01 F	6*01 F	0.077	11	Non_Env	0.022	0	0.005	0.003
013_89-10	Blood		H901192	3-29*01 F	3-33*01 F	4*01 F	0.052	16	A	L900735	LV5-55*01 F	1*01 F	0.063	9	Non_Env	0.189	-0.002	0.001	0.003
013_89-10	Blood		H901201	3-26*01 F	1-36*01 F	5*01 F	0.205	16	G	L900737	LV3-34*01 F	3*01 F	0.096	11	Non_Env	0.415	0.003	0.007	0.012
013_89-10	Milk		H901210	3-42*01 F	3-9*01 F	5*01 F	0.024	18	M	L900739	LV3-24*01 F	3*01 F	0.019	10	Non_Env	0.029	0.001	0	0.003
013_89-10	Milk		H901211	3-67*01 F	1-24*01 F	4*01 F	0.111	13	G	L900740	LV5-55*01 F	3*01 F	0.045	6	gp120	1.407	2.749	2.105	0.002
013_89-10	Milk		H901217	1-93*01 [F]	4-34*01 F	4*01 F	0.056	13	M	L900741	LV7-69*01 F	1*01 F	0.018	9	Non_Env	1.271	0	0.002	0.002
013_89-10	Milk		H901228	3-55*01 F	7-37*01 F	4*01 F	0.142	12	G	L900743	LV1-56*01 F	3*01 F	0.075	12	Non_Env	2.442	0.003	0.006	0.004
013_89-10	Milk		H901233	3-55*01 F	7-37*01 F	4*01 F	0.097	12	G	L900744	LV1-56*01 F	1*01 F	0.045	11	gp120	1.138	2.554	2.047	0.004
013_89-10	Milk		H901240	3-42*01 F	3-9*01 F	5*01 F	0.028	18	M	L900746	LV3-24*01 F	3*01 F	0.019	10	Non_Env	0.043	0.001	-0.002	0
013_89-10	Milk		H901245	3-142*01 F	2-32*01 F	1*01 F	0.069	18	G	L900747	LV1-56*01 F	6*01 F	0.038	11	gp41	0.174	0.057	0.05	3.024
013_89-10	Milk		H901246	3-22*01 F	7-37*01 F	6*01 F	0.044	7	G	L900748	LV3-35*01 F	1*01 F	0.031	11	gp41	0.169	0.051	0.04	1.769
013_90-10	Milk		H901135	3-42*01 F	1-1*01 F	4*01 F	0.156	11	G	K900677	KV2-66*01 F	3 *01 F	0.115	9	Non_Env	2.502	0.002	0.007	0.008
013_90-10	Milk		H901137	4-76*01 F	6-6*01 F	3*01 F	0.186	20	M	K900678	KV1-87*01 [F]	3 *01 F	0.008	9	Non_Env	0.02	0.003	0.006	0.01
013_90-10	Milk		H901137	4-76*01 F	6-6*01 F	3*01 F	0.186	20	M	K900679	KV1-87*01 [F]	3 *01 F	0.008	9	Non_Env	0.019	0.002	0.004	0.02
013_90-10	Milk		H901138	3-142*01 F	3-9*01 F	2*01 F	0.111	20	G	K900680	KV1-28*01 F	2 *01 F	0.064	9	Non_Env	0.447	-0.001	-0.001	0.011
013_90-10	Milk		H901139	4-76*01 F	7-37*01 F	4*01 F	0.107	13	G	K900681	KV4-1*01 F	1 *01 F	0.099	9	Env cross-reactive	0.213	0.469	0.745	1.2
013_90-10	Milk		H901140	4-51*01 F	3-3*01 F	6*01 F	0.141	25	M	K900682	KV2-92*01 F	4 *01 F	0.172	9	Non_Env	3.373	0.004	0.005	0.008
013_90-10	Milk		H901141	1-126*01 F	6-10*01 F	4*01 F	0.108	11	G	K900683	KV1-23*01 F	2 *01 F	0.083	9	Non_Env	0.208	-0.001	0	-0.001
013_90-10	Milk		H901142	3-45*01 F	1-1*01 F	4*01 F	0.066	12	G	K900684	KV1-NL2*01 F	2 *01 F	0.098	9	gp120	1.01	1.349	1.377	0.117
013_90-10	Milk		H901142	3-45*01 F	1-1*01 F	4*01 F	0.066	12	G	K900685	KV1-NL2*01 F	2 *01 F	0.098	9	gp120	0.496	1.424	1.27	0.052
013_90-10	Milk		H901144	4-51*01 F	3-3*01 F	6*01 F	0.141	25	M	K900686	KV2-92*01 F	4 *01 F	0.172	9	Non_Env	5.732	0.007	0.009	0.038
013_90-10	Milk		H901146	4-51*01 F	3-3*01 F	6*01 F	0.141	25	M	K900687	KV2-92*01 F	4 *01 F	0.172	9	Non_Env	2.999	-0.001	0.001	0.01
013_90-10	Milk		H901147	4-74*01 F	7-37*01 F	1*01 F	0.107	13	G	K900688	KV3-11*01 F	1 *01 F	0.083	9	Non_Env	3.133	0	0.004	0.005
013_90-10	Milk		H901148	4-74*01 F	4-14*01 F	6*01 F	0.048	18	G	K900689	KV2-90*01 F	2 *01 F	0.029	9	Non_Env	2.623	0.001	0	0.004
013_90-10	Milk		H901149	3-24*01 F	3-26*01 F	5*01 F	0.147	14	A	K900690	KV1-87*01 [F]	4 *01 F	0.027	9	Non_Env	2.174	0	0.001	0.004
013_90-10	Milk		H901151	4-123*01 F	7-37*01 F	4*01 F	0.024	11	G	K900691	KV1-33*01 F	4 *01 F	0.034	9	Non_Env	3.694	0.016	0.018	0.029
013_90-10	Milk		H901153	4-76*01 F	2-18*01 F	2*01 F	0.086	22	G	K900692	KV1-83*01 F	4 *01 F	0.08	9	Non_Env	7.705	0.031	0.092	0.087
013_90-10	Milk		H901154	3-96*01 F	4-4*01 ORF	6*01 F	0.102	15	G	K900693	KV1-83*01 F	5 *01 F	0.08	9	Non_Env	0.303	-0.001	0.003	0.005
013_90-10	Milk		H901155	4-152*01 F	3-33*01 F	4*01 F	0.142	15	G	K900694	KV1-33*01 F	4 *01 F	0.068	9	Non_Env	3.008	0.067	0.093	0.095
013_90-10	Milk		H901159	4-76*01 F	7-37*01 F	4*01 F	0.127	12	G	K900695	KV2-NL4*01 F	1 *01 F	0.079	9	Non_Env	3.202	0.008	0.019	0.027
013_90-10	Milk		H901161	4-51*01 F	3-3*01 F	6*01 F	0.141	25	M	K900696	KV2-92*01 F	4 *01 F	0.172	9	Non_Env	3.405	0.005	0.001	0.007
013_90-10	Blood		H901249	3-90*01 F	2-18*01 F	4*01 F	0.076	19	G	K900751	KV4-1*01 F	2 *01 F	0.011	9	Non_Env	0.858	0.004	0.009	0.026
013_90-10	Blood		H901250	4-88*01 F	6-16*01 F	1*01 F	0.174	8	G	K900752	KV2-NL4*01 F	2 *01 F	0.082	9	Non_Env	3.765	0.027	0.045	0.06
013_90-10	Blood		H901251	4-152*01 F	1-7*01 F	1*01 F	0.125	10	G	K900753	KV2-NL5*01 F	2 *01 F	0.05	9	Non_Env	2.964	0.011	0.019	0.025
013_90-10	Blood		H901252	4-152*01 F	1-7*01 F	1*01 F	0.125	10	G	K900753	KV2-NL5*01 F	2 *01 F	0.05	9	Non_Env	0.087	-0.003	-0.003	-0.001
013_90-10	Blood		H901253	4-74*01 F	3-33*01 F	3*01 F	0.086	18	G	K900754	KV3-11*01 F	2 *01 F	0.023	8	Non_Env	4.356	0.001	0.004	0.01
013_90-10	Blood	DH550	H901257	3-67*01 F	4-21*01 F	4*01 F	0.125	12	G	K900756	KV3-53*01 F	1 *01 F	0.042	9	gp120	5.884	3.248	3.016	0.003
013_90-10	Blood		H901259	3-109*01 F	4-21*01 F	1*01 F	0.151	12	G	K900757	KV1-21*01 F	3 *01 F	0.011	9	Non_Env	2.356	0.014	0.014	0.047
013_90-10	Blood		H901260	3-109*01 F	1-11*01 F	4*01 F	0.197	12	G	K900758	KV2-92*01 F	4 *01 F	0.09	9	Non_Env	3.508	0.037	0.051	0.111
013_90-10	Blood		H901261	1-116*01 F	3-33*01 F	5*01 F	0.035	18	G	K900759	KV2-90*01 F	3 *01 F	0.025	8	Non_Env	0.034	0.005	0	0.006
013_90-10	Blood		H901262	4-123*01 F	6-10*01 F	5*01 F	0.109	13	G	K900760	KV3-44*01 F	5 *01 F	0.064	8	gp41	3.976	0.065	0.071	0.16
013_90-10	Milk		H901133	4-152*01 F	1-24*01 F	4*01 F	0.111	9	G	L900708	LV1-73*01 F	1*01 F	0.082	11	gp120	1.651	2.814	3.039	0.005
013_90-10	Milk		H901134	3-3*01 F	5-22*01 F	4*01 F	0.095	17	G	L900709	LV5-55*01 F	1*01 F	0.066	9	Non_Env	0.49	0.011	0.014	0.032
013_90-10	Milk		H901141	1-126*01 F	6-10*01 F	4*01 F	0.108	11	G	L900712	NONA	NONA			Non_Env	0.005	-0.001	-0.003	0.003
013_90-10	Milk		H901143	3-85*01 F	3-33*01 F	3*01 F	0.122	14	G	L900713	LV9-72*01 [F]	1*01 F	0.057	13	Non_Env	0.007	-0.003	0.004	-0.002
013_90-10	Milk		H901145	4-51*01 F	6-35*01 F	1*01 F	0.058	16	G	L900714	LV3-2*01 [F]	1*01 F	0.031	13	Non_Env	0.509	0.004	0.019	0.01
013_90-10	Milk		H901150	1-93*01 [F]	7-37*01 F	1*01 F	0.049	13	G	L900715	LV7-76*01 F	3*01 F	0.044	9	Non_Env	0.009	-0.001	-0.001	0.003
013_90-10	Milk		H901153	4-76*01 F	2-18*01 F	2*01 F	0.086	22	G	L900717	LV3-35*01 F	3*01 F	0.046	11	Non_Env	2.618	0.033	0.044	0.068
013_90-10	Milk		H901158	4-152*01 F	2-12*01 F	4*01 F	0.16	24	M	L900720	LV3-35*01 F	1*01 F	0.081	11	Non_Env	0.624	0.019	0.005	0.017
013_90-10	Blood		H901248	3-100*01 F	2-8*01 F	4*01 F	0.149	15	G	L900749	LV7-69*01 F	1*01 F	0.067	9	Non_Env	0.828	0.001	-0.001	0.001
013_90-10	Blood		H901258	5-13*01 F	7-37*01 F	4*01 F	0.101	16	G	L900752	LV1-63*01 F	1*01 F	0.086	11	gp120	4.709	3.291	2.979	0.013
013_91-10	Milk		H900526	3-136*01 F	4-21*01 F	4*01 F	0.108	11	G	K900346	KV1-20*01 F	1 *01 F	0.023	9	Non_Env	0.252	-0.003	-0.002	0.005
013_91-10	Milk		H900527	4-51*01 F	4-4*01 ORF	4*01 F	0.048	9	A	K900347	KV1-NL2*01 F	2 *01 F	0.034	9	Non_Env	5.163	0.007	0.019	0.042
013_91-10	Milk		H900528	4-88*01 F	6-10*01 F	4*01 F	0.111	9	G	K900348	KV1-87*01 [F]	3 *01 F	0.053	9	Non_Env	1.688	0.007	0.005	0.011
013_91-10	Milk		H900529	4-51*01 F	1-29*01 F	3*01 F	0.1	11	A	K900349	KV1-25*01 F	1 *01 F	0.061	9	Non_Env	5.264	0.002	0.002	0.014
013_91-10	Milk		H900530	3-141*01 F	6-23*01 F	3*01 F	0.111	11	G	K900350	KV1-NL2*01 F	2 *01 F	0.042	9	Non_Env	1.081	0.005	0.01	0.03
013_91-10	Milk		H900533	3-141*01 F	6-23*01 F	3*01 F	0.111	11	G	K900351	KV1-NL2*01 F	2 *01 F	0.042	9	Non_Env	0.018	0	0.002	0.004
013_91-10	Milk		H900534	4-88*01 F	3-26*01 F	4*01 F	0.201	14	A	K900352	KV1-29*01 F	1 *01 F	0.163	9	Env cross-reactive	0.052	0.17	0.26	0.353
013_91-10	Milk		H900535	4-74*01 F	4-14*01 F	4*01 F	0.175	11	G	K900353	KV1-20*01 F	4 *01 F	0.057	9	Non_Env	0.002	-0.002	0.018	0.005
013_91-10	Blood		H900513	1-66*01 F	7-37*01 F	4*01 F	0.153	7	G	K900341	KV2-69*01 F	3 *01 F	0.068	9	Non_Env	11.475	0.001	0	0.005
013_91-10	Blood	DH549	H900516	3-67*01 F	1-7*01 F	6*01 F	0.059	13	G	K900342	KV1-NL2*01 F	4 *01 F	0.061	9	gp120	0.178	2.278	1.742	0.001
013_91-10	Blood		H900517	3-96*01 F	4-14*01 F	1*01 F	0.02	10	G	K900343	KV2-88*01 F	4 *01 F	0.018	9	Non_Env	0.532	-0.003	-0.001	0.006
013_91-10	Blood		H900519	4-88*01 F	4-34*01 F	3*01 F	0.087	10	M	K900344	KV1-NL2*01 F	4 *01 F	0.027	9	Non_Env	0.024	-0.002	0.008	0.006
013_91-10	Blood		H900521	1-64*01 F	6-16*01 F	4*01 F	0.087	10	G	K900345	KV1-91*01 F	3 *01 F	0.125	9	Non_Env	0.023	-0.001	0.002	0.012
013_91-10	Blood	DH548	H900514	4-76*01 F	5-22*01 F	4*01 F	0.124	15	G	L900329	LV3-36*01 F	3*01 F	0.05	11	gp120	1.724	3.191	2.404	0.001
013_91-10	Blood		H900515	3-99*01 F	6-35*01 F	4*01 F	0.112	11	M	L900330	LV1-57*01 F	3*01 F	0.004	11	Non_Env	0.642	0.002	-0.001	0.003
013_91-10	Blood		H900518	3-67*01 F	4-4*01 ORF	4*01 F	0	11	M	L900331	LV2-27*01 F	3*01 F	0.004	11	Non_Env	0.967	-0.002	-0.004	0.004
013_91-10	Blood		H900520	4-152*01 F	4-4*01 ORF	3*01 F	0.129	14	G	L900332	LV1-56*01 F	6*01 F	0.124	11	Non_Env	12.055	0.027	0.031	0.039
013_91-10	Blood		H900522	4-51*01 F	2-32*01 F	4*01 F	0.079	14	G	L900333	LV7-76*01 F	3*01 F	0.026	9	Non_Env	0.141	-0.003	0.001	0.002
013_91-10	Blood		H900523	4-88*01 F	6-10*01 F	4*01 F	0.09	14	A	L900334	LV7-62*01 F	3*01 F	0.096	9	Env cross-reactive	2.307	0.57	0.708	1.003
013_91-10	Blood		H900524	4-76*01 F	6-35*01 F	4*01 F	0.096	10	G	L900335	LV1-70*01 F	3*01 F	0.015	11	Env cross-reactive	1.596	0.513	0.625	0.837
013_91-10	Blood		H900525	4-51*01 F	7-37*01 F	6*01 F	0.117	15	G	L900336	LV1-53*01 F	1*01 F	0.052	11	Non_Env	7.747	0.003	0.001	0.016
013_91-10	Milk	DH546	H900531	4-152*01 F	1-29*01 F	4*01 F	0.118	19	G	L900337	LV1-73*01 F	3*01 F	0.094	11	gp120	18.891	1.444	1.079	0.028
013_94-10	Milk		H900434	1-93*01 [F]	6-10*01 F	6*01 F	0.125	24	G	K900279	KV1-75*01 F	2 *01 F	0.049	9	Non_Env	4.107	0.029	0.059	0.088
013_94-10	Milk		H900435	4-74*01 F	3-26*01 F	3*01 F	0.138	12	G	K900300	KV4-1*01 F	4 *01 F	0.036	9	Env cross-reactive	1.323	0.09	0.179	0.156
013_94-10	Milk		H900438	3-22*01 F	6-35*01 F	4*01 F	0.027	10	G	K900301	KV3-44*01 F	2 *01 F	0.064	9	Env cross-reactive	6.107	0.051	0.154	0.244
013_94-10	Milk	DH545	H900440	4-152*01 F	7-37*01 F	4*01 F	0.156	9	G	K900302	KV2-92*01 F	4 *01 F	0.075	9	Env cross-reactive	1.497	0.527	0.706	3.439
013_94-10	Milk		H900442	2-127*01 F	2-8*01 F	4*01 F	0.086	20	G	K900303	KV3-44*01 F	2 *01 F	0.102	9	Non_Env	2.23	0.025	0.018	0.046
013_94-10	Milk		H900446	4-88*01 F	4-27*01 F	4*01 F	0.115	18	G	K900305	KV1-23*01 F	3 *01 F	0.053	9	gp120	2.586	2.931	2.789	0.12
013_94-10	Milk		H900447	4-51*01 F	6-10*01 F	6*01 F	0.086	15	G	K900306	KV1-21*01 F	1 *01 F	0.049	9	gp41	1.863	0.07	0.076	0.166
013_94-10	Milk		H900448	4-76*01 F	4-21*01 F	1*01 F	0.065	15	G	K900307	KV2-105*01 F	3 *01 F	0	9	Non_Env	0.229	0.025	0.038	0.055
013_94-10	Milk		H900454	4-152*01 F	2-32*01 F	6*01 F	0.101	21	G	K900308	KV2-NL5*01 F	1 *01 F	0.068	9	gp41	4.153	0.062	0.095	0.161
013_94-10	Milk		H900455	4-51*01 F	1-1*01 F	3*01 F	0.096	12	G	K900309	KV2-90*01 F	4 *01 F	0.032	9	Env cross-reactive	3.477	0.096	0.141	0.206
013_94-10	Milk		H900458	4-152*01 F	3-3*01 F	4*01 F	0.17	16	G	K900311	KV2-97*01 [F]	3 *01 F	0.093	9	Non_Env	6.134	0.046	0.046	0.1
013_94-10	Milk		H900459	3-42*01 F	7-37*01 F	5*01 F	0.104	14	G	K900312	NONA	NONA			Non_Env	0.065	0.005	0.008	0.021
013_94-10	Blood		H900461	2-127*01 F	5-22*01 F	4*01 F	0.003	10	D	K900314	KV1-NL2*01 F	4 *01 F	0.019	9	Non_Env	1.502	0.037	0.07	0.111
013_94-10	Blood		H900463	5-13*01 F	7-37*01 F	2*01 F	0.052	11	M	K900316	KV1-39*01 F	4 *01 F	0.038	9	Non_Env	0.494	0.024	0.029	0.128
013_94-10	Blood		H900464	3-95*01 F	6-23*01 F	4*01 F	0.007	13	M	K900317	KV1-83*01 F	5 *01 F	0.053	9	Non_Env	2.395	0.011	0.01	0.015
013_94-10	Blood		H900465	4-88*01 F	7-37*01 F	4*01 F	0.201	10	M	K900318	KV1-34*01 F	4 *01 F	0.125	9	Non_Env	0.103	0.008	0.009	0.037
013_94-10	Blood		H900467	3-141*01 F	3-33*01 F	4*01 F	0.045	16	M	K900320	KV4-1*01 F	2 *01 F	0.011	9	Non_Env	1.362	0.004	0.005	0.031
013_94-10	Blood		H900470	3-141*01 F	1-17*01 F	2F*01	0.056	14	G	K900321	KV1-33*01 F	5 F*01 F	0.036	9	Non_Env	0.021	-0.003	-0.005	0.005
013_94-10	Blood		H900471	3-141*01 F	7-37*01 F	2*01 F	0.056	14	M	K900322	KV1-87*01 [F]	5 *01 F	0.011	9	Non_Env	0.224	-0.004	-0.003	0.004
013_94-10	Blood		H900473	4-74*01 F	6-16*01 F	1*01 F	0.259	16	M	K900323	KV1-29*01 F	1 *01 F	0.038	9	Non_Env	2.804	0.015	0.036	0.063
013_94-10	Blood		H900474	1-93*01 [F]	7-37*01 F	6*01 F	0.069	15	G	K900324	KV3-44*01 F	2 *01 F	0.023	8	Non_Env	7.58	0	-0.001	0.018
013_94-10	Blood		H900478	4-88*01 F	3-33*01 F	6*01 F	0.219	17	G	K900325	NONA	NONA			Non_Env	0.01	-0.002	-0.004	0.005
013_94-10	Blood		H900479	4-51*01 F	4-14*01 F	4*01 F	0.093	13	G	K900326	KV1-75*01 F	4 *01 F	0.08	9	gp120	1.086	1.577	1.102	0.009
013_94-10	Milk		H900436	4-76*01 F	3-3*01 F	4*01 F	0.048	20	G	L900288	LV1-56*01 F	1*01 F	0.026	11	Non_Env	0.038	0.005	0.008	0.017
013_94-10	Milk	DH544	H900437	3-22*01 F	5-5*01 F	4*01 F	0.085	11	G	L900289	LV1-57*01 F	6*01 F	0.052	11	Env cross-reactive	0.227	0.214	0.221	2.462
013_94-10	Milk	DH543	H900445	5-13*01 F	1-29*01 F	4*01 F	0.066	12	G	L900295	LV1-73*01 F	3*01 F	0.071	11	gp120	2.512	3.025	2.917	0.103
013_94-10	Milk		H900449	4-51*01 F	5-31*01 F	4*01 F	0.076	11	G	L900296	LV1-70*01 F	3*01 F	0.004	11	Non_Env	0.014	0.008	0.016	0.026
013_94-10	Milk		H900450	4-76*01 F	3-3*01 F	4*01 F	0.048	20	G	L900297	LV1-56*01 F	1*01 F	0.026	11	Non_Env	0.012	-0.001	-0.002	0.003
013_94-10	Milk	DH547	H900452	1-93*01 [F]	4-14*01 F	6*01 F	0.118	19	G	L900299	LV1-73*01 F	3*01 F	0.041	12	gp120	3.201	3.014	2.554	0.122
013_94-10	Milk		H900453	5-13*01 F	6-6*01 F	5*01 F	0.08	17	M	L900300	LV1-63*01 F	3*01 F	0.045	11	Env cross-reactive	3.514	0.166	0.252	0.426
013_94-10	Milk		H900456	4-76*01 F	4-4*01 ORF	4*01 F	0.227	16	G	L900301	LV1-57*01 F	6*01 F	0.052	11	Non_Env	0.009	0.002	0	0.008
013_94-10	Blood		H900468	3-141*01 F	5-5*01 F	3*01 F	0.038	15	D	L900303	LV3-31*01 F	3*01 F	0	11	Non_Env	3.889	0.021	0.024	0.091
013_94-10	Blood		H900469	4-88*01 F	4-4*01 ORF	4*01 F	0.115	14	G	L900304	LV3-29*01 F	1*01 F	0.077	11	Non_Env	0.611	0.012	-0.002	0.006
013_94-10	Blood		H900472	3-141*01 F	1-24*01 F	6*01 F	0.045	14	M	L900305	LV3-2*01 [F]	3*01 F	0.019	13	Non_Env	0.211	-0.003	-0.003	0.006
013_94-10	Blood		H900475	3-141*01 F	1-24*01 F	5*01 F	0.063	16	G	L900306	LV3-29*01 F	1*01 F	0.023	11	Non_Env	2.146	-0.001	-0.001	0.011
013_94-10	Blood		H900477	5-7*01 F	5-22*01 F	4*01 F	0.042	16	G	L900308	LV3-36*01 F	3*01 F	0.031	11	Non_Env	9.442	0.007	0.007	0.022
013_94-10	Blood		H900480	4-152*01 F	6-6*01 F	4*01 F	0.101	13	G	L900309	LV2-21*01 F	1*01 F	0.063	10	gp120	0.312	0.917	0.614	0.01
1 Ten mAbs were picked for large scale production are in red font.
